# Supplementary material for: Chemical rules for optimization of chemical mutagenicity via matched molecular pairs analysis and machine learning methods
Source: J Cheminform. 2023 Mar 20;15:35. doi: 10.1186/s13321-023-00707-x (PMC10029263; doi:10.1186/s13321-023-00707-x)
Supplement: Supplementary file 2 — Additional file 2: Table S2. The information of obtained mutagenicity transformation rules. Table S6. The sensitivity of 12 QSAR tools in Ames QSAR International Challenge Project when predicting Ames strong positive compounds. Table S7. The Svalidity of mutagenicity transformation rules that are used in the DGM/NIHS data set and Hansen/ISSSTY data set. Table S8. The statistics of mutagenicity transformation rules with different rule frequencies that are used in the DGM/NIHS data set and Hansen/ISSSTY data set. Table S9. The statistics of different categories of mutagenicity transformation rules that are used in the DGM/NIHS data set and Hansen/ISSSTY data set. [file 13321_2023_707_MOESM2_ESM.xlsx]

## Sheet: Content
Addition file 2
Chemical Rules for Optimization of Ames Mutagenicity via Matched Molecular Pairs Analysis and Machine Learning Methods
Chaofeng Lou, Hongbin Yang, Deng Hua, Mengting Huang, Weihua Li, Guixia Liu, Philip W. Lee, Yun Tang*
*Corresponding author. E-mail: ytang234@ecust.edu.cn.
Tables	Description
S2	The information of obtained mutagenicity transformation rules.
S6	The sensitivity of 12 QSAR tools in Ames QSAR International Challenge Project when predicting Ames strong positive compounds.
S7	The Svalidity of mutagenicity transformation rules that are used in DGM/NIHS data set and Hansen/ISSSTY data set.
S8	The statistics of mutagenicity transformation rules with different rule frequencies that are used in the DGM/NIHS data set and Hansen/ISSSTY data set.
S9	The statistics of different categories of mutagenicity transformation rules that are used in the DGM/NIHS data set and Hansen/ISSSTY data set.

## Sheet: Table S2
Rule ID	Mutagenicity Transformation rules	Rule Frequency
1	[*:1]/C=C\C1=C(C)CCCC1(C)C>>[*:1]C=O	1
2	[*:1]C(Cl)Cl>>[*:1][H]	3
3	[*:1]/C=C\[*:2]>>[*:1]C(C)C([*:2])C(C#N)c1ccc(F)cc1	1
4	[*:1]c1ccc([N+](=O)[O-])o1>>[*:1]c1ccco1	2
5	[*:1]C(OCC)OCC>>[*:1]C=O	1
6	[*:1]C(OCC)OCC>>[*:1]COC(C)=O	1
7	[*:1]c1ccc([N+](=O)[O-])o1>>[*:1]c1ccccc1Br	1
8	[*:1]C=O>>[*:1]CC#N	1
9	[*:1]c1ccc([*:2])o1>>[*:1]c1ccccc1[*:2]	1
10	[*:1]c1cccc([*:2])c1>>[*:1]c1ccccc1[*:2]	2
11	[*:1]c1ccc([*:2])cc1>>[*:1]c1ccccc1[*:2]	8
12	[*:1]/C(C)=C\C=C/C(C)=C\C=O>>[*:1]C(C)=O	1
13	[*:1]/C(C)=C\C=C/C(C)=C\CO>>[*:1]C(C)=O	1
14	[*:1]OC>>[*:1]SCC(O)CO	1
15	[*:1]OCC(C)O>>[*:1]SCC(O)CO	1
16	[*:1]OCCCO>>[*:1]SCC(O)CO	1
17	[*:1]OCC(O)CO>>[*:1]SCC(O)CO	1
18	[*:1]/C=C\OCC(O)CO>>[*:1]SCC(O)CO	1
19	[*:1]OCC(O)c1ccccc1>>[*:1]SCC(O)CO	1
20	[*:1]CO[*:2]>>[*:1]CS[*:2]	1
21	[*:1]/C=C\OC[*:2]>>[*:2]CS[*:1]	1
22	[*:1]/C=C\OC>>[*:1]C=O	1
23	[*:1]/C=C\OC>>[*:1]/C=C\SCC(O)CO	1
24	[*:1]/C=C\OCC(C)O>>[*:1]C=O	1
25	[*:1]/C=C\OCC(C)O>>[*:1]/C=C\SCC(O)CO	1
26	[*:1]/C=C\OCCCO>>[*:1]C=O	1
27	[*:1]/C=C\OCCCO>>[*:1]/C=C\SCC(O)CO	1
28	[*:1]/C=C\OCC(O)CO>>[*:1]C=O	1
29	[*:1]/C=C\OCC(O)CO>>[*:1]/C=C\SCC(O)CO	1
30	[*:1]/C=C\C=C\OCC(O)CO>>[*:1]C=O	1
31	[*:1]/C=C\C=C\OCC(O)CO>>[*:1]/C=C\SCC(O)CO	1
32	[*:1]/C=C\OC[*:2]>>[*:1]/C=C\SC[*:2]	1
33	[*:1]/C=C\C=C\OC[*:2]>>[*:1]/C=C\SC[*:2]	1
34	[*:1]/C=C\O[*:2]>>[*:1]/C=C\S[*:2]	1
35	[*:1]/C=C\C=C\O[*:2]>>[*:1]/C=C\S[*:2]	1
36	[*:1]/C=C\C=C\OC>>[*:1]/C=C\C=O	1
37	[*:1]/C=C/C=C/OCCC>>[*:1]/C=C\C=O	1
38	[*:1]/C=C\C=C\OC[*:2]>>[*:1]/C=C\C=C\SC[*:2]	1
39	[*:1]/C=C\C=C\C=C\OC[*:2]>>[*:1]/C=C\C=C\SC[*:2]	1
40	[*:1]/C=C/C=C/C=C/OC[*:2]>>[*:1]/C=C\C=C\SC[*:2]	1
41	[*:1]/C=C\C=C\O[*:2]>>[*:1]/C=C\C=C\S[*:2]	1
42	[*:1]/C=C\C=C\C=C\O[*:2]>>[*:1]/C=C\C=C\S[*:2]	1
43	[*:1]/C=C/C=C/C=C/O[*:2]>>[*:1]/C=C\C=C\S[*:2]	1
44	[*:1]/C=C/C=C/OC[*:2]>>[*:1]/C=C\C=C\C=C\SC[*:2]	1
45	[*:1]/C=C/C=C/C=C/OC[*:2]>>[*:1]/C=C\C=C\C=C\SC[*:2]	1
46	[*:1]/C=C\C=C\C=C\OC[*:2]>>[*:1]/C=C\C=C\C=C\SC[*:2]	1
47	[*:1]/C=C\C=C\C=C\C=C\OC[*:2]>>[*:1]/C=C\C=C\C=C\SC[*:2]	1
48	[*:1]/C=C\C=C/C=C/C=C/OC[*:2]>>[*:1]/C=C\C=C\C=C\SC[*:2]	1
49	[*:1]/C=C/C=C/O[*:2]>>[*:1]/C=C\C=C\C=C\S[*:2]	1
50	[*:1]/C=C/C=C/C=C/O[*:2]>>[*:1]/C=C\C=C\C=C\S[*:2]	1
51	[*:1]/C=C\C=C\C=C\O[*:2]>>[*:1]/C=C\C=C\C=C\S[*:2]	1
52	[*:1]/C=C\C=C\C=C\C=C\O[*:2]>>[*:1]/C=C\C=C\C=C\S[*:2]	1
53	[*:1]/C=C\C=C/C=C/C=C/O[*:2]>>[*:1]/C=C\C=C\C=C\S[*:2]	1
54	[*:1]/C=C\C=C/C=C/O[*:2]>>[*:1]/C=C\C=C\C=C\C=C\S[*:2]	1
55	[*:1]/C=C\C=C/C=C/C=C/O[*:2]>>[*:1]/C=C\C=C\C=C\C=C\S[*:2]	1
56	[*:1]/C=C\C=C\C=C\C=C\O[*:2]>>[*:1]/C=C\C=C\C=C\C=C\S[*:2]	1
57	[*:1]CO>>[*:1][As](Cl)Cl	1
58	[*:1]CCl>>[*:1][As](Cl)Cl	1
59	[*:1]C(=O)O>>[*:1][As](Cl)Cl	1
60	[*:1]C(=O)O>>[*:1]C(=O)c1ccccc1	1
61	[*:1]C=O>>[*:1]CO	4
62	[*:1]C=O>>[*:1]c1ccccc1	1
63	[*:1]C(C)=O>>[*:1]CO	5
64	[*:1]C(C)=O>>[*:1]c1ccccc1	2
65	[*:1]/C=C(/C#N)c1ccc(Br)cc1>>[*:1]C(=O)c1ccccc1	1
66	[*:1]/C=C(\C#N)c1ccc(Br)cc1>>[*:1]C(=O)c1ccccc1	1
67	[*:1]C=O>>[*:1]CC	2
68	[*:1]c1ccc([N+](=O)[O-])cc1>>[*:1]c1cccc([N+](=O)[O-])c1	2
69	[*:1]c1ccc([N+](=O)[O-])cc1>>[*:1]c1ccccc1[N+](=O)[O-]	2
70	[*:1]c1ccc(NC(C)=O)cc1>>[*:1]c1ccc(O)cc1	1
71	[*:1]c1ccc(NC(C)=O)cc1>>[*:1]c1ccc(OC)cc1	1
72	[*:1]c1ccc(NC(C)=O)cc1>>[*:1]c1cccc([N+](=O)[O-])c1	1
73	[*:1]c1ccc(NC(C)=O)cc1>>[*:1]c1ccccc1[N+](=O)[O-]	1
74	[*:1]c1ccc([*:2])cc1>>[*:1]c1cccc([*:2])c1	7
75	[*:1]C=O>>[*:1]CCCCC	1
76	[*:1]CS[*:2]>>[*:1]CSC[*:2]	1
77	[*:1]C(C)=O>>[*:1]C=O	1
78	[*:1]c1ccc(N)cc1>>[*:1]c1ccccc1	4
79	[*:1]/C=C/C(=O)OC[*:2]>>[*:1]C([*:2])=O	1
80	[*:1]/C=C/C(=O)OC[*:2]>>[*:1]/C=C/c1cccc([*:2])c1	1
81	[*:1]/C=C/C(=O)OC[*:2]>>[*:2]C(=O)c1ccc([*:1])cc1	1
82	[*:1]/C=C/COC([*:2])=O>>[*:1]C([*:2])=O	1
83	[*:1]/C=C/COC([*:2])=O>>[*:1]/C=C/c1cccc([*:2])c1	1
84	[*:1]/C=C/COC([*:2])=O>>[*:2]C(=O)c1ccc([*:1])cc1	1
85	[*:1]/C=C(\C#N)c1ccc(C)cc1>>[*:1]C(=O)O	1
86	[*:1]/C=C(/C#N)c1ccc(C)cc1>>[*:1]C(=O)O	1
87	[*:1]c1cc(OC)c(OC)c(OC)c1>>[*:1]c1ccc(C)cc1	1
88	[*:1]c1cccc(O)c1>>[*:1]c1ccccc1O	2
89	[*:1]c1ccc(O)cc1>>[*:1]c1ccccc1O	2
90	[*:1]c1ccc([N+](=O)[O-])o1>>[*:1]c1ccccc1O	2
91	[*:1]c1ccc([N+](=O)[O-])cc1>>[*:1]c1ccccc1O	2
92	[*:1]c1cccc([N+](=O)[O-])c1>>[*:1]c1ccccc1O	2
93	[*:1]c1ccc([N+](=O)[O-])cc1>>[*:1]c1ccccc1	9
94	[*:1]c1ccccc1>>[*:1]c1cccnc1	2
95	[*:1]c1ccccc1>>[*:1]c1ccccc1C	2
96	[*:1]c1cccc(C)c1>>[*:1]c1cccnc1	1
97	[*:1]c1cccc(C)c1>>[*:1]c1ccccc1C	2
98	[*:1]c1ccccc1CO>>[*:1]c1cccnc1	1
99	[*:1]c1cccc(CCl)c1>>[*:1]c1cccnc1	1
100	[*:1]c1cccc(CCl)c1>>[*:1]c1ccccc1C	2
101	[*:1]c1ccc(C=O)cc1>>[*:1]c1cccnc1	1
102	[*:1]c1ccc(C=O)cc1>>[*:1]c1ccccc1C	2
103	[*:1]c1ccccc1C(=O)O>>[*:1]c1cccnc1	1
104	[*:1]c1ccc2[nH]ncc2c1>>[*:1]c1cccnc1	1
105	[*:1]c1ccc2[nH]ncc2c1>>[*:1]c1ccccc1C	2
106	[*:1]c1ccc2ncsc2c1>>[*:1]c1cccnc1	1
107	[*:1]c1ccc2ncsc2c1>>[*:1]c1ccccc1C	2
108	[*:1]c1ccc(S(=O)(=O)O)cc1>>[*:1]c1cccnc1	1
109	[*:1]c1ccc(S(=O)(=O)O)cc1>>[*:1]c1ccccc1C	1
110	[*:1]c1cccc2ccccc12>>[*:1]c1cccnc1	1
111	[*:1]c1cccc2ccccc12>>[*:1]c1ccccc1C	2
112	[*:1]c1ccc2ccccc2c1>>[*:1]c1cccnc1	1
113	[*:1]c1ccc2ccccc2c1>>[*:1]c1ccccc1C	2
114	[*:1]c1ccc(NC(C)=O)cc1>>[*:1]c1cccnc1	1
115	[*:1]c1ccc(NC(C)=O)cc1>>[*:1]c1ccccc1C	2
116	[*:1]c1ccc(N(C)C(C)=O)cc1>>[*:1]c1cccnc1	1
117	[*:1]c1ccc(N(C)C(C)=O)cc1>>[*:1]c1ccccc1C	2
118	[*:1]c1ccccc1COC(C)=O>>[*:1]c1cccnc1	1
119	[*:1]c1ccc(COC(C)=O)cc1>>[*:1]c1cccnc1	1
120	[*:1]c1ccc(COC(C)=O)cc1>>[*:1]c1ccccc1C	2
121	[*:1]Nc1ccc([*:2])cc1>>[*:2]c1ccc(N([*:1])CCO)cc1	2
122	[*:1]C=O>>[*:1]CCl	1
123	[*:1]C(C)Cl>>[*:1]CCl	2
124	[*:1]C(C)Cl>>[*:1]C=C	2
125	[*:1]C(C)Cl>>[*:1]C1CO1	1
126	[*:1]C#N>>[*:1][H]	7
127	[*:1]C=O>>[*:1][H]	5
128	[*:1]c1ccc(NC)cc1>>[*:1]c1ccccc1	1
129	[*:1]c1ccc(O)cc1O>>[*:1]c1ccccc1	1
130	[*:1]c1ccc([N+](=O)[O-])cc1>>[*:1][H]	8
131	[*:1]C=C>>[*:1][H]	13
132	[*:1]/C=C/CCCCC>>[*:1]CCCCCCC	1
133	[*:1]CO>>[*:1][H]	7
134	[*:1]CCCl>>[*:1]CCl	2
135	[*:1]CCl>>[*:1]CO	16
136	[*:1]C(C)C>>[*:1]CO	1
137	[*:1]CCC(=O)O>>[*:1]CO	1
138	[*:1]C(N)CS>>[*:1][C@@H](C)S	1
139	[*:1]C(=O)NC([*:2])CS>>[*:1]C(=O)NC([*:2])CSC(=O)NCCO	1
140	[*:1]C(=O)NC([*:2])CS>>[*:1]C(=O)NC([*:2])CSC(=O)NC(C)(C)C	1
141	[*:1]C(=O)NC([*:2])CS/C(Cl)=C/Cl>>[*:1]C(=O)NC([*:2])CSC(=O)NCCO	1
142	[*:1]C(=O)NC([*:2])CS/C(Cl)=C/Cl>>[*:1]C(=O)NC([*:2])CSC(=O)NC(C)(C)C	1
143	[*:1]C(=O)NC([*:2])CS/C(Cl)=C\Cl>>[*:1]C(=O)NC([*:2])CSC(=O)NCCO	1
144	[*:1]C(=O)NC([*:2])CS/C(Cl)=C\Cl>>[*:1]C(=O)NC([*:2])CSC(=O)NC(C)(C)C	1
145	[*:1]C(=O)NC([*:2])CSC(=O)NCCCl>>[*:1]C(=O)NC([*:2])CSC(=O)NCCO	1
146	[*:1]C([*:2])CS>>[*:1]C([*:2])CSC(=O)NCCO	1
147	[*:1]C([*:2])CS>>[*:1]C([*:2])CSC(=O)NC(C)(C)C	1
148	[*:1]C([*:2])CS/C(Cl)=C/Cl>>[*:1]C([*:2])CSC(=O)NCCO	1
149	[*:1]C([*:2])CS/C(Cl)=C/Cl>>[*:1]C([*:2])CSC(=O)NC(C)(C)C	1
150	[*:1]C([*:2])CS/C(Cl)=C\Cl>>[*:1]C([*:2])CSC(=O)NCCO	1
151	[*:1]C([*:2])CS/C(Cl)=C\Cl>>[*:1]C([*:2])CSC(=O)NC(C)(C)C	1
152	[*:1]C([*:2])CSC(=O)NCCCl>>[*:1]C([*:2])CSC(=O)NCCO	1
153	[*:1]C(C)Br>>[*:1]CBr	3
154	[*:1]C(=C)C>>[*:1]C=C	2
155	[*:1]c1cc2cccc([*:2])c2o1>>[*:1]c1nc2cccc([*:2])c2o1	1
156	[*:1]c1cc2cccc([*:2])c2o1>>[*:1]c1nc2c([*:2])cccc2o1	1
157	[*:1]c1cn2cccc([*:2])c2n1>>[*:1]c1nc2cccc([*:2])c2o1	1
158	[*:1]c1cn2cccc([*:2])c2n1>>[*:1]c1nc2c([*:2])cccc2o1	1
159	[*:1]c1nc2c([*:2])cccc2[nH]1>>[*:1]c1nc2cccc([*:2])c2o1	1
160	[*:1]c1nc2c([*:2])cccc2[nH]1>>[*:1]c1nc2c([*:2])cccc2o1	1
161	[*:1]c1cnc2cccc([*:2])c2n1>>[*:1]c1nc2cccc([*:2])c2o1	1
162	[*:1]c1cnc2cccc([*:2])c2n1>>[*:1]c1nc2c([*:2])cccc2o1	1
163	[*:1]c1ccc2cccc([*:2])c2n1>>[*:1]c1nc2cccc([*:2])c2o1	1
164	[*:1]c1ccc2cccc([*:2])c2n1>>[*:1]c1nc2c([*:2])cccc2o1	1
165	[*:1]C(C)Br>>[*:1]CCCC/C=C/C(C)C	1
166	[*:1]CBr>>[*:1]CC	8
167	[*:1]C1CO1>>[*:1]CC	3
168	[*:1]C(C)Br>>[*:1]CC	2
169	[*:1]C(C)Br>>[*:1]C(C)Cl	2
170	[*:1]C(C)Br>>[*:1]C(C)NCc1ccccc1	1
171	[*:1]C1(C)CO1>>[*:1]CC	3
172	[*:1]C(Cl)c1ccccc1>>[*:1]CC	1
173	[*:1]C([*:2])Cl>>[*:1]CNC([*:2])C	1
174	[*:1]CN>>[*:1][H]	1
175	[*:1]C(C)Br>>[*:1]C(C)C	1
176	[*:1]C(C)Br>>[*:1]CC(C)=O	2
177	[*:1]C(C)Br>>[*:1]C1=C(C)OCCS1	1
178	[*:1]C(C)Br>>[*:1]C1C(=O)NC(=S)NC1=O	1
179	[*:1]C(C)Br>>[*:1][H]	1
180	[*:1]C1CO1>>[*:1]CBr	2
181	[*:1]C1CO1>>[*:1]CC(C)=O	1
182	[*:1]C1CO1>>[*:1][H]	18
183	[*:1]C1(C)CO1>>[*:1]CBr	1
184	[*:1]C1(C)CO1>>[*:1]CC(C)=O	1
185	[*:1]C1(C)CO1>>[*:1]C1=C(C)OCCS1	1
186	[*:1]C1(C)CO1>>[*:1]C1C(=O)NC(=S)NC1=O	1
187	[*:1]C1(C)CO1>>[*:1][H]	6
188	[*:1]c1csc([N+](=O)[O-])c1>>[*:1][H]	1
189	[*:1]C(Cl)Cl>>[*:1]CC	5
190	[*:1]C(Cl)Cl>>[*:1]CCC	4
191	[*:1]C(Cl)(Cl)Cl>>[*:1]CC	2
192	[*:1]C(Cl)(Cl)Cl>>[*:1]CCC	1
193	[*:1]CI>>[*:1]CO	3
194	[*:1]CI>>[*:1]CN	1
195	[*:1]CI>>[*:1]CS	2
196	[*:1]CI>>[*:1][C@@H](C)O	1
197	[*:1]CI>>[*:1]CNC	2
198	[*:1]CI>>[*:1]COC	1
199	[*:1]CI>>[*:1][C@@H](N)CCC(=O)O	1
200	[*:1]CBr>>[*:1]CO	9
201	[*:1]CBr>>[*:1]CCl	3
202	[*:1]CBr>>[*:1]CN	2
203	[*:1]CBr>>[*:1]CS	3
204	[*:1]CBr>>[*:1][C@@H](C)O	2
205	[*:1]CBr>>[*:1]CNC	2
206	[*:1]CBr>>[*:1]COC	1
207	[*:1]CBr>>[*:1]CCC	2
208	[*:1]CBr>>[*:1]CC[C@H](N)C(=O)O	1
209	[*:1]CBr>>[*:1][C@@H](N)CCC(=O)O	1
210	[*:1][C@@H](Cl)Br>>[*:1][C@@H](N)CCC(=O)O	1
211	[*:1]CCCl>>[*:1]CO	1
212	[*:1]CCCl>>[*:1]CN	1
213	[*:1]CCCl>>[*:1]CS	2
214	[*:1]CCCl>>[*:1][C@@H](C)O	1
215	[*:1]CCCl>>[*:1]CNC	2
216	[*:1]CCCl>>[*:1]COC	1
217	[*:1]CCCl>>[*:1]CC[C@H](N)C(=O)O	1
218	[*:1]CCCl>>[*:1][C@@H](N)CCC(=O)O	1
219	[*:1]C(C)Br>>[*:1]CO	1
220	[*:1]C(C)Br>>[*:1]C=C	4
221	[*:1]C(C)Br>>[*:1]CCl	2
222	[*:1]C(C)Br>>[*:1]CN	1
223	[*:1]C(C)Br>>[*:1]CS	2
224	[*:1]C(C)Br>>[*:1][C@@H](C)O	1
225	[*:1]C(C)Br>>[*:1]CNC	2
226	[*:1]C(C)Br>>[*:1]C(C)N	1
227	[*:1]C(C)Br>>[*:1]C(C)O	1
228	[*:1]C(C)Br>>[*:1]COC	1
229	[*:1]C(C)Br>>[*:1]CCC	2
230	[*:1]C(C)Br>>[*:1]C(Cl)Cl	1
231	[*:1]C(C)Br>>[*:1]CC[C@H](N)C(=O)O	1
232	[*:1]C(C)Br>>[*:1][C@@H](N)CCC(=O)O	1
233	[*:1]/C=C/Cl>>[*:1]CO	1
234	[*:1]/C=C/Cl>>[*:1]C=C	2
235	[*:1]/C=C/Cl>>[*:1]CC	1
236	[*:1]/C=C/Cl>>[*:1]CCl	1
237	[*:1]/C=C/Cl>>[*:1]CN	1
238	[*:1]/C=C/Cl>>[*:1]CS	2
239	[*:1]/C=C/Cl>>[*:1][C@@H](C)O	1
240	[*:1]/C=C/Cl>>[*:1]C(=C)Br	1
241	[*:1]/C=C/Cl>>[*:1]CNC	2
242	[*:1]/C=C/Cl>>[*:1]C(C)N	1
243	[*:1]/C=C/Cl>>[*:1]C(C)Cl	1
244	[*:1]/C=C/Cl>>[*:1]C(C)O	1
245	[*:1]/C=C/Cl>>[*:1]COC	1
246	[*:1]/C=C/Cl>>[*:1]C(=C)C	1
247	[*:1]/C=C/Cl>>[*:1]CCC	1
248	[*:1]/C=C/Cl>>[*:1]C(Cl)Cl	1
249	[*:1]/C=C/Cl>>[*:1]CC[C@H](N)C(=O)O	1
250	[*:1]/C=C/Cl>>[*:1][C@@H](N)CCC(=O)O	1
251	[*:1]C(Cl)Br>>[*:1]CO	1
252	[*:1]C(Cl)Br>>[*:1]C=C	2
253	[*:1]C(Cl)Br>>[*:1]CC	1
254	[*:1]C(Cl)Br>>[*:1]CCl	1
255	[*:1]C(Cl)Br>>[*:1]CN	1
256	[*:1]C(Cl)Br>>[*:1]CS	2
257	[*:1]C(Cl)Br>>[*:1][C@@H](C)O	1
258	[*:1]C(Cl)Br>>[*:1]CNC	2
259	[*:1]C(Cl)Br>>[*:1]COC	1
260	[*:1]C(Cl)Br>>[*:1]CCC	1
261	[*:1]C(Cl)Br>>[*:1]C(Cl)Cl	2
262	[*:1]C(Cl)Br>>[*:1]CC[C@H](N)C(=O)O	1
263	[*:1]C(Cl)Br>>[*:1][C@@H](N)CCC(=O)O	1
264	[*:1]C(Cl)Cl>>[*:1]CO	2
265	[*:1]C(Cl)Cl>>[*:1]C=C	4
266	[*:1]C(Cl)Cl>>[*:1]CCl	3
267	[*:1]C(Cl)Cl>>[*:1]CN	1
268	[*:1]C(Cl)Cl>>[*:1]CS	3
269	[*:1]C(Cl)Cl>>[*:1][C@@H](C)O	3
270	[*:1]C(Cl)Cl>>[*:1]CNC	2
271	[*:1]C(Cl)Cl>>[*:1]COC	1
272	[*:1]C(Cl)Cl>>[*:1]CC[C@H](N)C(=O)O	1
273	[*:1]C(Cl)Cl>>[*:1][C@@H](N)CCC(=O)O	1
274	[*:1]/C=C\Cl>>[*:1]CO	1
275	[*:1]/C=C\Cl>>[*:1]C=C	2
276	[*:1]/C=C\Cl>>[*:1]CC	1
277	[*:1]/C=C\Cl>>[*:1]CCl	1
278	[*:1]/C=C\Cl>>[*:1]CN	1
279	[*:1]/C=C\Cl>>[*:1]CS	2
280	[*:1]/C=C\Cl>>[*:1][C@@H](C)O	1
281	[*:1]/C=C\Cl>>[*:1]C(=C)Br	1
282	[*:1]/C=C\Cl>>[*:1]CNC	2
283	[*:1]/C=C\Cl>>[*:1]C(C)N	1
284	[*:1]/C=C\Cl>>[*:1]C(C)Cl	1
285	[*:1]/C=C\Cl>>[*:1]C(C)O	1
286	[*:1]/C=C\Cl>>[*:1]COC	1
287	[*:1]/C=C\Cl>>[*:1]C(=C)C	1
288	[*:1]/C=C\Cl>>[*:1]CCC	1
289	[*:1]/C=C\Cl>>[*:1]C(Cl)Cl	1
290	[*:1]/C=C\Cl>>[*:1]CC[C@H](N)C(=O)O	1
291	[*:1]/C=C\Cl>>[*:1][C@@H](N)CCC(=O)O	1
292	[*:1]C(Br)Br>>[*:1]CO	1
293	[*:1]C(Br)Br>>[*:1]C=C	2
294	[*:1]C(Br)Br>>[*:1]CC	1
295	[*:1]C(Br)Br>>[*:1]CCl	1
296	[*:1]C(Br)Br>>[*:1]CN	1
297	[*:1]C(Br)Br>>[*:1]CS	2
298	[*:1]C(Br)Br>>[*:1][C@@H](C)O	1
299	[*:1]C(Br)Br>>[*:1]CNC	2
300	[*:1]C(Br)Br>>[*:1]C(C)N	1
301	[*:1]C(Br)Br>>[*:1]C(C)Cl	1
302	[*:1]C(Br)Br>>[*:1]C(C)O	1
303	[*:1]C(Br)Br>>[*:1]COC	1
304	[*:1]C(Br)Br>>[*:1]CCC	1
305	[*:1]C(Br)Br>>[*:1]C(Cl)Cl	2
306	[*:1]C(Br)Br>>[*:1]CC[C@H](N)C(=O)O	1
307	[*:1]C(Br)Br>>[*:1][C@@H](N)CCC(=O)O	1
308	[*:1]CN(C[*:2])N=O>>[*:1]C[C@@H]([*:2])Cl	1
309	[*:1]CN(C[*:2])N=O>>[*:1]C[C@@H]([*:2])C	1
310	[*:1]CN(C[*:2])N=O>>[*:1]c1ccc([*:2])cc1	1
311	[*:1]CN(C[*:2])N=O>>[*:1]c1ccccc1[*:2]	1
312	[*:1]CN(C[*:2])N=O>>[*:1]c1cccc([*:2])c1	1
313	[*:1]C(Cl)=C([*:2])C(Cl)Cl>>[*:1]CC[*:2]	1
314	[*:1]C(Cl)=C([*:2])C(Cl)Cl>>[*:1]CCC[*:2]	1
315	[*:1]C(Cl)=C([*:2])C(Cl)Cl>>[*:1]C[C@@H]([*:2])Cl	1
316	[*:1]C(Cl)=C([*:2])C(Cl)Cl>>[*:1]C1OC1[*:2]	1
317	[*:1]C(Cl)=C([*:2])C(Cl)Cl>>[*:1]C[C@@H]([*:2])C	1
318	[*:1]C(Cl)=C([*:2])C(Cl)Cl>>[*:1]CC([*:2])C	1
319	[*:1]C(Cl)=C([*:2])C(Cl)Cl>>[*:1]CC([*:2])Cl	1
320	[*:1]C(Cl)=C([*:2])C(Cl)Cl>>[*:1]CC([*:2])O	1
321	[*:1]C(Cl)=C([*:2])C(Cl)Cl>>[*:1]CC([*:2])N	1
322	[*:1]C(Cl)=C([*:2])C(Cl)Cl>>[*:1]CC[C@@H]([*:2])N	2
323	[*:1]C(Cl)=C([*:2])C(Cl)Cl>>[*:1]CCCC[*:2]	1
324	[*:1]C(Cl)=C([*:2])C(Cl)Cl>>[*:1]C(Cl)=C([*:2])CCl	1
325	[*:1]C(Cl)=C([*:2])C(Cl)Cl>>[*:1]CCSCC[*:2]	1
326	[*:1]C(Cl)=C([*:2])C(Cl)Cl>>[*:1]CCC([*:2])N	3
327	[*:1]C(Cl)=C([*:2])C(Cl)Cl>>[*:1]C/C([*:2])=C/C(=O)O	1
328	[*:1]C(Cl)=C([*:2])C(Cl)Cl>>[*:1]C/C([*:2])=C\C(=O)O	1
329	[*:1]C(Cl)=C([*:2])C(Cl)Cl>>[*:1]CC([*:2])NC(C)=O	1
330	[*:1]C(Cl)=C([*:2])C(Cl)Cl>>[*:1]c1ccc([*:2])cc1	1
331	[*:1]C(Cl)=C([*:2])C(Cl)Cl>>[*:1]c1ccccc1[*:2]	1
332	[*:1]C(Cl)=C([*:2])C(Cl)Cl>>[*:1]c1cccc([*:2])c1	1
333	[*:1]C(Cl)=C([*:2])C(Cl)Cl>>[*:1]CN(C[*:2])CC(=O)O	1
334	[*:1]C([*:2])[C@@H]([*:3])CC(=O)O>>[*:1]C=C([*:2])[*:3]	2
335	[*:1]C([*:2])[C@@H]([*:3])CC(=O)O>>[*:1]CC([*:2])([*:3])O	1
336	[*:1]C([*:2])[C@@H]([*:3])CC(=O)O>>[*:1]CN([*:2])C[*:3]	2
337	[*:1]C([*:2])[C@H]([*:3])CC(=O)O>>[*:1]C=C([*:2])[*:3]	2
338	[*:1]C([*:2])[C@H]([*:3])CC(=O)O>>[*:1]CC([*:2])([*:3])O	1
339	[*:1]C([*:2])[C@H]([*:3])CC(=O)O>>[*:1]CN([*:2])C[*:3]	2
340	[*:1]C([*:2])N>>[*:1]C(=O)NC([*:2])CS	1
341	[*:1]CN([*:2])N=O>>[*:1]C[C@@]([*:2])(O)C(=O)O	1
342	[*:1]CN([*:2])N=O>>[*:1]C[C@]([*:2])(O)C(=O)O	1
343	[*:1]C([*:2])[C@@H]([*:3])C(=O)O>>[*:1]CN([*:2])[*:3]	2
344	[*:1]C([*:2])[C@H]([*:3])C(=O)O>>[*:1]CN([*:2])[*:3]	2
345	[*:1]CCN([*:2])N=O>>[*:1]CO[*:2]	2
346	[*:1]CCN([*:2])N=O>>[*:2]SCCC([*:1])N	1
347	[*:1]CCCN([*:2])N=O>>[*:1]CO[*:2]	2
348	[*:1]CCCN([*:2])N=O>>[*:2]SCCC([*:1])N	1
349	[*:1]CCC[*:2]>>[*:1]Cc1ccc([*:2])cc1	1
350	[*:1]CNC(=O)C([*:2])CS>>[*:1]CNC(=O)C([*:2])CSC(=O)NCCO	1
351	[*:1]CC(=O)NC([*:2])CSCCCl>>[*:1]CNC(=O)C([*:2])CSC(=O)NCCO	1
352	[*:1]CNC(=O)C([*:2])CS/C(Cl)=C/Cl>>[*:1]CNC(=O)C([*:2])CSC(=O)NCCO	1
353	[*:1]CNC(=O)C([*:2])CS/C(Cl)=C\Cl>>[*:1]CNC(=O)C([*:2])CSC(=O)NCCO	1
354	[*:1]CNC(=O)C([*:2])CSC(=O)NCCCl>>[*:1]CNC(=O)C([*:2])CSC(=O)NCCO	1
355	[*:1]C([*:2])Cc1ccc(Cl)cc1>>[*:1][C@H]1C(=O)N2[C@@H]([*:2])C(C)(C)S[C@H]12	1
356	[*:1]C([*:2])CS>>[*:1]CC([*:2])C(=O)O	1
357	[*:1]C([*:2])CS>>[*:1]c1ccc([*:2])cc1	1
358	[*:1]C([*:2])CS>>[*:1]Cc1ccc([*:2])cc1	1
359	[*:1]C([*:2])CSCCCl>>[*:1]CC([*:2])C(=O)O	1
360	[*:1]C([*:2])CSCCCl>>[*:1]c1ccc([*:2])cc1	1
361	[*:1]C([*:2])CSCCCl>>[*:1]Cc1ccc([*:2])cc1	1
362	[*:1]C([*:2])CS/C(Cl)=C/Cl>>[*:1]CC([*:2])C(=O)O	1
363	[*:1]C([*:2])CS/C(Cl)=C/Cl>>[*:1]c1ccc([*:2])cc1	1
364	[*:1]C([*:2])CS/C(Cl)=C/Cl>>[*:1]Cc1ccc([*:2])cc1	1
365	[*:1]CCC(=O)N([*:2])O>>[*:1]CO[*:2]	1
366	[*:1]CCC(=O)N([*:2])O>>[*:1]CCC(=O)N[*:2]	1
367	[*:1]/C=C\[*:2]>>[*:1]NC(=O)CCC([*:2])N	1
368	[*:1]CNC([*:2])=O>>[*:2]NC(=O)CCC([*:1])N	1
369	[*:1]N=Nc1ccc(O)c([*:2])c1>>[*:1]NC(=O)CCC([*:2])N	1
370	[*:1]C(Cl)Cl>>[*:1]CC(C)=O	1
371	[*:1]C(C)Cl>>[*:1]CC(C)=O	1
372	[*:1]C(C)Cl>>[*:1][H]	1
373	[*:1]C(=C)C#N>>[*:1]CCl	1
374	[*:1]C(=C)C#N>>[*:1]C=C	1
375	[*:1]C(=C)C#N>>[*:1]CC(C)=O	1
376	[*:1]C(=C)C#N>>[*:1][H]	1
377	[*:1]C(N)CN=[N+]=[N-]>>[*:1]C=C	2
378	[*:1]C(Cl)=C(Cl)C=O>>[*:1]CCl	1
379	[*:1]/C=C\c1ccc([*:2])o1>>[*:1]C([*:2])=Cc1ccco1	1
380	[*:1]/C=C\c1ccccc1>>[*:1]c1ccccc1N	1
381	[*:1]CBr>>[*:1][C@H](C)O	1
382	[*:1]CBr>>[*:1]CC(C)O	1
383	[*:1]CBr>>[*:1]CC(C)C	1
384	[*:1]CBr>>[*:1]CC(C)=O	1
385	[*:1]CBr>>[*:1]CCCCC	1
386	[*:1]CBr>>[*:1]CC(=O)CCl	1
387	[*:1]C(C)Br>>[*:1][C@H](C)O	1
388	[*:1]C(C)Br>>[*:1]CC(C)O	1
389	[*:1]C(C)Br>>[*:1]CC(C)C	1
390	[*:1]C(C)Br>>[*:1]CCCCC	1
391	[*:1]C(C)Br>>[*:1]CC(=O)CCl	1
392	[*:1]C(C)Br>>[*:1]C(Cl)C(C)=O	1
393	[*:1]C(N)CS>>[*:1]CCl	2
394	[*:1]C(N)CS>>[*:1]C=C	2
395	[*:1]C(N)CS>>[*:1]CCC	2
396	[*:1]C(N)CS>>[*:1][C@H](C)O	2
397	[*:1]C(N)CS>>[*:1]CC(C)O	2
398	[*:1]C(N)CS>>[*:1]CC(C)C	2
399	[*:1]C(N)CS>>[*:1]CC(C)=O	2
400	[*:1]C(N)CS>>[*:1]CCCCC	2
401	[*:1]C(N)CS>>[*:1]CC(=O)CCl	2
402	[*:1]C1C(C=C(C)C)C1(C)C>>[*:1][C@@H]1[C@@H](C=C(Cl)Cl)C1(C)C	1
403	[*:1]C1C(C=C(C)C)C1(C)C>>[*:1][C@@H]1[C@H](C=C(Cl)Cl)C1(C)C	1
404	[*:1]C(Br)=CC(=O)O>>[*:1]C1OC1c1ccccc1	1
405	[*:1]C(Br)=CC(=O)O>>[*:1][H]	1
406	[*:1][C@@H]1CO1>>[*:1][H]	8
407	[*:1]/C=C/c1ccc([*:2])cc1>>[*:1]/C=C/c1cccc([*:2])c1	1
408	[*:1]/C=C/c1ccc([*:2])cc1>>[*:1]/C=C/c1ccccc1[*:2]	1
409	[*:1]/C=C/c1ccc([*:2])cc1>>[*:2]c1ccc([C@@H]2O[C@H]2[*:1])cc1	1
410	[*:1]/C=C/c1ccc([*:2])cc1>>[*:2]c1ccc(C2OC2[*:1])cc1	1
411	[*:1]/C=C\[*:2]>>[*:1][C@@H]1O[C@H]1[*:2]	1
412	[*:1]/C=C\[*:2]>>[*:1]C1OC1[*:2]	1
413	[*:1][C@H]1O[C@@H]1[*:2]>>[*:1]c1ccc(C2OC2[*:2])cc1	1
414	[*:1]C1OC1[*:2]>>[*:1]c1ccc(C2OC2[*:2])cc1	1
415	[*:1]C1OC1[*:2]>>[*:1]Oc1ccc(C2OC2[*:2])cc1	1
416	[*:1]c1ccc(OC)cc1O>>[*:1][H]	1
417	[*:1]C(=O)O>>[*:1]C(Br)Br	1
418	[*:1]CBr>>[*:1]CCCl	1
419	[*:1]C=O>>[*:1]CCCl	1
420	[*:1]C(C)Cl>>[*:1]CCCl	1
421	[*:1]OO>>[*:1][N+](=O)[O-]	3
422	[*:1]ON=O>>[*:1][N+](=O)[O-]	4
423	[*:1]c1cc(OC)cc([*:2])c1O>>[*:1]c1ccc(C)c([*:2])c1O	1
424	[*:1]OOC([*:2])=O>>[*:2]c1ccc([N+](=O)[O-])c([*:1])c1	1
425	[*:1]c1ccc(N)c([*:2])c1>>[*:1]c1ccc([N+](=O)[O-])c([*:2])c1	1
426	[*:1]c1ccc(N=O)c([*:2])c1>>[*:1]c1ccc([N+](=O)[O-])c([*:2])c1	1
427	[*:1]c1ccc(NO)c([*:2])c1>>[*:1]c1ccc([N+](=O)[O-])c([*:2])c1	1
428	[*:1]CON(OC(=O)c1ccc([*:2])cc1)C([*:3])=O>>[*:1]OP(=O)(O[*:3])Oc1ccc([*:2])cc1	1
429	[*:1]c1cc(OC)cc(C([*:2])O)c1O>>[*:1]c1ccc(C)c(C([*:2])O)c1O	1
430	[*:1]N=NC>>[*:1]N=NCC	1
431	[*:1]/N=N/C>>[*:1]N=NCC	1
432	[*:1]/N=N/CCC>>[*:1]N=NCC	1
433	[*:1]OO>>[*:1][H]	6
434	[*:1]OO>>[*:1]c1ccc(O)cc1	1
435	[*:1][N+](=O)[O-]>>[*:1][H]	172
436	[*:1]CN=[N+]=[N-]>>[*:1][H]	14
437	[*:1]C=C>>[*:1]CCl	1
438	[*:1]C=C>>[*:1]CC	2
439	[*:1]C=C>>[*:1][C@@H](C)O	1
440	[*:1]C=C>>[*:1]CCC	1
441	[*:1]C(=C)Br>>[*:1]CCl	1
442	[*:1]C(=C)Br>>[*:1]CC	1
443	[*:1]C(=C)Br>>[*:1][C@@H](C)O	1
444	[*:1]C(=C)Br>>[*:1]CCC	1
445	[*:1]C(=C)Br>>[*:1]C(C)O	1
446	[*:1]C(=C)Br>>[*:1]C(=C)C	1
447	[*:1]c1ccc([*:2])[nH]1>>[*:1]c1ccccc1[*:2]	1
448	[*:1]c1ccc([*:2])s1>>[*:1]c1ccccc1[*:2]	1
449	[*:1]/C=C/[*:2]>>[*:1]CC(=O)N[*:2]	1
450	[*:1]/C=C/[*:2]>>[*:1]C1([*:2])CCNCC1	1
451	[*:1]/C=C\[*:2]>>[*:1]CC(=O)N[*:2]	1
452	[*:1]/C=C\[*:2]>>[*:1]C1([*:2])CCNCC1	1
453	[*:1]C#N>>[*:1]CC	1
454	[*:1]C#N>>[*:1]CN	1
455	[*:1]C#N>>[*:1]CO	2
456	[*:1]C#N>>[*:1]CCO	1
457	[*:1]C#N>>[*:1]C(C)C	1
458	[*:1]C#N>>[*:1]CC=O	1
459	[*:1]N([*:2])N>>[*:1]N=C=N[*:2]	1
460	[*:1]CN(N)C[*:2]>>[*:1]CNC[*:2]	1
461	[*:1]CN(N)C[*:2]>>[*:1]N=C=N[*:2]	1
462	[*:1]CN([*:2])N>>[*:1]CN[*:2]	1
463	[*:1]COS([*:2])(=O)=O>>[*:2]NC([*:1])=O	1
464	[*:1]COS([*:2])(=O)=O>>[*:1]Nc1ccc(N[*:2])cc1	1
465	[*:1]COS([*:2])(=O)=O>>[*:1]c1c(C)n(C)n([*:2])c1=O	1
466	[*:1]COS([*:2])(=O)=O>>[*:2]Nc1ccc(O[*:1])cc1	1
467	[*:1]ON(OC(C)=O)C([*:2])=O>>[*:1]c1c(C)n(C)n([*:2])c1=O	1
468	[*:1]NP(=O)(O[*:2])OCC>>[*:1]NP(=S)(O[*:2])OC	1
469	[*:1]ON=O>>[*:1][H]	5
470	[*:1]Nc1cc(OC)cc2cccnc12>>[*:1][H]	1
471	[*:1]C(=C)C>>[*:1]C(=O)O	1
472	[*:1]CCl>>[*:1]CN	1
473	[*:1]CN(C[*:2])N=O>>[*:1]CNC[*:2]	2
474	[*:1]CN([*:2])N=O>>[*:1]CN[*:2]	3
475	[*:1]C(=O)C(O)O>>[*:1][H]	1
476	[*:1]NC(=O)N(CCCl)N=O>>[*:1][H]	2
477	[*:1]CN=[N+]=[N-]>>[*:1]N(C)C	3
478	[*:1]CCN=[N+]=[N-]>>[*:1]N(C)C	3
479	[*:1]CCN=[N+]=[N-]>>[*:1][H]	5
480	[*:1]CN(CCCC)N=O>>[*:1][H]	1
481	[*:1]C#N>>[*:1]C(Cl)Cl	1
482	[*:1]C#N>>[*:1]C(=O)O	4
483	[*:1]C#N>>[*:1]C(Cl)(Cl)Cl	1
484	[*:1]SCl>>[*:1][H]	1
485	[*:1]C(=O)Cl>>[*:1]C(Cl)Cl	1
486	[*:1]C(=O)Cl>>[*:1]C(=O)O	12
487	[*:1]C(=O)Cl>>[*:1]C(Cl)(Cl)Cl	1
488	[*:1]C(=O)Cl>>[*:1][H]	14
489	[*:1]C(C)=O>>[*:1]C(Cl)Cl	1
490	[*:1]C(C)=O>>[*:1]C(Cl)(Cl)Cl	1
491	[*:1]C(C)=O>>[*:1][H]	7
492	[*:1]C(O)O>>[*:1][H]	2
493	[*:1]C[C@H]1CO1>>[*:1][H]	14
494	[*:1]CC1CO1>>[*:1][H]	23
495	[*:1]C([*:2])O>>[*:1]C([*:2])OC(=O)CCl	1
496	[*:1]C(=O)S>>[*:1][H]	1
497	[*:1]C(=C)Cl>>[*:1]C(=O)O	1
498	[*:1]COC=C>>[*:1][C@H](Cl)Br	1
499	[*:1]C(F)Br>>[*:1]C(F)F	1
500	[*:1]C(F)Br>>[*:1]C(F)Cl	1
501	[*:1]C(Cl)Br>>[*:1]C(F)F	1
502	[*:1]C(Cl)Br>>[*:1]C(F)Cl	1
503	[*:1]C(Cl)Br>>[*:1]C(F)(F)C(F)F	1
504	[*:1]C(Br)Br>>[*:1]C(F)F	1
505	[*:1]C(Br)Br>>[*:1]C(F)Cl	1
506	[*:1]C(Br)Br>>[*:1]C(F)(F)C(F)F	1
507	[*:1]C1CO1>>[*:1]CI	1
508	[*:1]C1CO1>>[*:1]C=C	7
509	[*:1]C(C)Br>>[*:1]CI	1
510	[*:1]C(=O)[C@@H]1OC1([*:2])C(N)=O>>[*:1]C1(O)NC(=O)C2([*:2])OC12	1
511	[*:1]C(=O)[C@@H]1O[C@@]1([*:2])C(N)=O>>[*:1]C1(O)NC(=O)C2([*:2])OC12	1
512	[*:1]C(=O)[C@@H]1O[C@]1([*:2])C(N)=O>>[*:1]C1(O)NC(=O)C2([*:2])OC12	1
513	[*:1]CS>>[*:1]CSC	1
514	[*:1]CS>>[*:1][H]	2
515	[*:1]C(C)O>>[*:1]CO	1
516	[*:1]C(C)O>>[*:1]CSC	1
517	[*:1]C(C)O>>[*:1]CCSC	1
518	[*:1]C(C)O>>[*:1]CC(=O)O	1
519	[*:1]C(C)O>>[*:1]CCSCC	1
520	[*:1]C(C)O>>[*:1]CCC(=O)O	3
521	[*:1]C(C)O>>[*:1][H]	2
522	[*:1]CN=[N+]=[N-]>>[*:1]CO	12
523	[*:1]CN=[N+]=[N-]>>[*:1]CSC	2
524	[*:1]C(C)(C)S>>[*:1]CO	1
525	[*:1]C(C)(C)S>>[*:1]C(C)C	1
526	[*:1]C(C)(C)S>>[*:1]CSC	1
527	[*:1]C(C)(C)S>>[*:1]CCSC	1
528	[*:1]C(C)(C)S>>[*:1]CC(=O)O	1
529	[*:1]C(C)(C)S>>[*:1]CCSCC	1
530	[*:1]C(C)(C)S>>[*:1]CCC(=O)O	3
531	[*:1]C(C)(C)S>>[*:1][H]	1
532	[*:1]CCN=[N+]=[N-]>>[*:1]CO	3
533	[*:1]CCN=[N+]=[N-]>>[*:1]CSC	2
534	[*:1]CCN=[N+]=[N-]>>[*:1]CCSC	2
535	[*:1]CCN=[N+]=[N-]>>[*:1]CCSCC	2
536	[*:1]CS/C=C/Cl>>[*:1]CSC	1
537	[*:1]CS/C=C/Cl>>[*:1][H]	1
538	[*:1]CSCCCl>>[*:1][H]	2
539	[*:1]CCCCN>>[*:1]CO	1
540	[*:1]CCCCN>>[*:1]CSC	1
541	[*:1]CCCCN>>[*:1]CCSC	1
542	[*:1]CCCCN>>[*:1]CCSCC	1
543	[*:1]CCCCN>>[*:1][H]	1
544	[*:1]C(=O)O>>[*:1][H]	19
545	[*:1]C(=O)OCC>>[*:1][H]	1
546	[*:1]CS>>[*:1]CSC(=O)NCCO	1
547	[*:1]CS>>[*:1]CSC(=O)NC(C)(C)C	1
548	[*:1]CS/C(Cl)=C/Cl>>[*:1]CSC(=O)NCCO	1
549	[*:1]CS/C(Cl)=C/Cl>>[*:1]CSC(=O)NC(C)(C)C	1
550	[*:1]CS/C(Cl)=C\Cl>>[*:1]CSC(=O)NCCO	1
551	[*:1]CS/C(Cl)=C\Cl>>[*:1]CSC(=O)NC(C)(C)C	1
552	[*:1]CSC(=O)NCCCl>>[*:1]CSC(=O)NCCO	1
553	[*:1]C(O)CN=[N+]=[N-]>>[*:1]C(O)CO	6
554	[*:1]C1SCCN1N=O>>[*:1]C=O	1
555	[*:1]C1SCCN1N=O>>[*:1]CO	1
556	[*:1]C(O)CO>>[*:1]CO	1
557	[*:1]C(O)CN=[N+]=[N-]>>[*:1]C1SCCN1N=O	2
558	[*:1]C(O)CN=[N+]=[N-]>>[*:1][H]	4
559	[*:1]C(O)C(O)CO>>[*:1]C(O)CO	1
560	[*:1]C(O)C(O)C(O)CO>>[*:1]C(O)C(O)CO	1
561	[*:1]C1=CC(=[N+]=[N-])C(=O)C=C1>>[*:1]c1ccc(O)cc1	2
562	[*:1]COc1ccc([*:2])cc1C(C)=O>>[*:1]c1ccc(O)c([*:2])c1	1
563	[*:1]CI>>[*:1]COP(=O)(O)O	1
564	[*:1]CI>>[*:1][H]	2
565	[*:1]CCl>>[*:1]COP(=O)(O)O	1
566	[*:1]CCl>>[*:1][H]	10
567	[*:1]C1CO1>>[*:1]CO	2
568	[*:1]C1CO1>>[*:1]COP(=O)(O)O	1
569	[*:1]CN=[N+]=[N-]>>[*:1]COP(=O)(O)O	2
570	[*:1]/C=C(/C)CC[*:2]>>[*:1]/C=C(\C)CC[*:2]	1
571	[*:1]n1cnc2c(N)ncnc21>>[*:1][H]	2
572	[*:1]n1cnc2c(N)[n+]([O-])cnc21>>[*:1][H]	1
573	[*:1]n1cnc2c(=N)n(O)cnc21>>[*:1][H]	1
574	[*:1]N=[N+]=[N-]>>[*:1]OCCN(C)C	2
575	[*:1]N=[N+]=[N-]>>[*:1]c1ccccc1	4
576	[*:1]CCN=[N+]=[N-]>>[*:1]OCCN(C)C	2
577	[*:1]CCN=[N+]=[N-]>>[*:1]c1ccccc1	3
578	[*:1]N1CC(OS(C)(=O)=O)C1>>[*:1]OCCN(C)C	1
579	[*:1]N1CC(OS(C)(=O)=O)C1>>[*:1]c1ccccc1	1
580	[*:1]C(N)=O>>[*:1]CC	3
581	[*:1]C(N)=O>>[*:1]C=C	1
582	[*:1]OC1OC(CO)C(O)C(O)C1O>>[*:1][H]	1
583	[*:1]CC>>[*:1]c1ccccc1	4
584	[*:1]c1cn([*:2])c(=O)[nH]c1=O>>[*:1]c1cn([*:2])c(=O)nc1N	1
585	[*:1]OC(=O)CC(C)C>>[*:1][H]	1
586	[*:1][Ti]1234C5C1C2C3C54>>[*:1][H]	1
587	[*:1]CO[*:2]>>[*:1]COCC([*:2])CC	1
588	[*:1]C(C)(C)O>>[*:1]C(C)(C)OC(C)=O	1
589	[*:1]C(=O)OC>>[*:1]CC	1
590	[*:1]C(=O)OC>>[*:1]C(=O)OCC	2
591	[*:1]C(=O)OC>>[*:1]c1ccccc1	2
592	[*:1]C(=O)OC>>[*:1]C(=O)c1ccc(Br)cc1	2
593	[*:1]C(=O)c1ccccc1>>[*:1]CC	1
594	[*:1]C(=O)c1ccccc1>>[*:1]c1ccccc1	1
595	[*:1]C([*:2])=O>>[*:1]C(=O)c1ccc([*:2])cc1	1
596	[*:1]/N=C/c1cccc(O)c1>>[*:1]/N=C\c1ccccc1	1
597	[*:1]/N=C/c1cccc(O)c1>>[*:1]/N=C/c1ccccc1O	2
598	[*:1]/N=C/c1ccc(O)cc1>>[*:1]/N=C\c1ccccc1	1
599	[*:1]/N=C/c1ccc(O)cc1>>[*:1]/N=C/c1ccccc1O	2
600	[*:1]COC(=O)Cl>>[*:1][H]	1
601	[*:1]CC/C(C)=C/C([*:2])[*:3]>>[*:1]CC/C(C)=C\C([*:2])[*:3]	1
602	[*:1]c1ccc(N)cc1>>[*:1][H]	17
603	[*:1][C@@H](C)O>>[*:1][H]	2
604	[*:1]NC(=O)C([*:2])CS>>[*:1]NC(=O)C([*:2])CSC(=O)NCCO	1
605	[*:1]NC(=O)C([*:2])CS>>[*:1]NC(=O)C([*:2])CSC(=O)NC(C)(C)C	1
606	[*:1]C(=O)NC([*:2])CSCCCl>>[*:1]NC(=O)C([*:2])CSC(=O)NCCO	1
607	[*:1]C(=O)NC([*:2])CSCCCl>>[*:1]NC(=O)C([*:2])CSC(=O)NC(C)(C)C	1
608	[*:1]NC(=O)C([*:2])CS/C(Cl)=C/Cl>>[*:1]NC(=O)C([*:2])CSC(=O)NCCO	1
609	[*:1]NC(=O)C([*:2])CS/C(Cl)=C/Cl>>[*:1]NC(=O)C([*:2])CSC(=O)NC(C)(C)C	1
610	[*:1]NC(=O)C([*:2])CS/C(Cl)=C\Cl>>[*:1]NC(=O)C([*:2])CSC(=O)NCCO	1
611	[*:1]NC(=O)C([*:2])CS/C(Cl)=C\Cl>>[*:1]NC(=O)C([*:2])CSC(=O)NC(C)(C)C	1
612	[*:1]NC(=O)C([*:2])CSC(=O)NCCCl>>[*:1]NC(=O)C([*:2])CSC(=O)NCCO	1
613	[*:1]N=[N+]=[N-]>>[*:1][H]	20
614	[*:1]NC(=O)C(C)Br>>[*:1]NC(=O)CBr	2
615	[*:1]NC(=O)C(C)Br>>[*:1][H]	4
616	[*:1]NC(=O)C=[N+]=[N-]>>[*:1]NC(=O)CBr	1
617	[*:1]NC(=O)C=[N+]=[N-]>>[*:1][H]	1
618	[*:1]C(C)=O>>[*:1]C(C)C	1
619	[*:1]N(C)N=O>>[*:1][H]	19
620	[*:1]ON=O>>[*:1][C@@H](C)N	1
621	[*:1]N([*:2])N>>[*:1]OP(=S)(O[*:2])SCCl	1
622	[*:1]OC=C>>[*:1][H]	3
623	[*:1][C@H]1CO1>>[*:1][H]	9
624	[*:1]N=[N+]=[N-]>>[*:1]SC	4
625	[*:1]N=[N+]=[N-]>>[*:1]SC/C=C/Cl	2
626	[*:1]S/C=C/Cl>>[*:1]SC	1
627	[*:1]S/C=C/Cl>>[*:1]SC/C=C/Cl	1
628	[*:1]S/C=C/Cl>>[*:1]c1ccccc1	1
629	[*:1]S/C=C/Cl>>[*:1][H]	1
630	[*:1]SCCCl>>[*:1]c1ccccc1	1
631	[*:1]SCCCl>>[*:1][H]	2
632	[*:1]n1ccnc1>>[*:1][H]	2
633	[*:1]S/C(Cl)=C/Cl>>[*:1]SC	2
634	[*:1]S/C(Cl)=C/Cl>>[*:1]SC/C=C/Cl	1
635	[*:1]S/C(Cl)=C/Cl>>[*:1]c1ccccc1	1
636	[*:1]S/C(Cl)=C/Cl>>[*:1][H]	2
637	[*:1]OC(=O)C=[N+]=[N-]>>[*:1]SC	2
638	[*:1]OC(=O)C=[N+]=[N-]>>[*:1]SC/C=C/Cl	2
639	[*:1]OC(=O)C=[N+]=[N-]>>[*:1]c1ccccc1	2
640	[*:1]OC(=O)C=[N+]=[N-]>>[*:1][H]	2
641	[*:1]SC(Cl)=C(Cl)Cl>>[*:1]SC/C=C/Cl	1
642	[*:1]SC(Cl)=C(Cl)Cl>>[*:1]c1ccccc1	1
643	[*:1]SC(Cl)=C(Cl)Cl>>[*:1][H]	1
644	[*:1]SCCCl>>[*:1]c1ccc(Cl)cc1	1
645	[*:1]S/C(Cl)=C/Cl>>[*:1]SC(=O)NCCO	1
646	[*:1]S/C(Cl)=C/Cl>>[*:1]SC(=O)NC(C)(C)C	1
647	[*:1]S/C(Cl)=C\Cl>>[*:1]SC(=O)NCCO	1
648	[*:1]S/C(Cl)=C\Cl>>[*:1]SC(=O)NC(C)(C)C	1
649	[*:1]SC(=O)NCCCl>>[*:1]SC(=O)NCCO	1
650	[*:1]SCCCl>>[*:1]SSC(=S)N(CC)CC	1
651	[*:1]S/C(Cl)=C/Cl>>[*:1]SSC(=S)N(CC)CC	1
652	[*:1]S/C(Cl)=C/Cl>>[*:1]S/C(F)=C(\F)C(F)(F)F	1
653	[*:1]SC(Cl)=C(Cl)Cl>>[*:1]SSC(=S)N(CC)CC	1
654	[*:1]N=[N+]=[N-]>>[*:1]OP(=O)(O)O	4
655	[*:1]OC(C)=O>>[*:1]OP(=O)(O)O	2
656	[*:1]OC(C)=O>>[*:1][H]	7
657	[*:1]N(C)N=O>>[*:1]OP(=O)(O)O	2
658	[*:1]N(N=O)c1ccc(C)cc1>>[*:1]Nc1ccc(C)cc1	1
659	[*:1]N([*:2])N=O>>[*:1][N+]([*:2])(C)C	1
660	[*:1]C=O>>[*:1]OCC	3
661	[*:1]OC>>[*:1]OCC	3
662	[*:1]NN>>[*:1][N+](=O)[O-]	3
663	[*:1]N(N)CCC>>[*:1][N+](=O)[O-]	1
664	[*:1]NNCCC>>[*:1][N+](=O)[O-]	1
665	[*:1][C@@H](C)C#N>>[*:1][H]	1
666	[*:1]NNC(=O)c1ccncc1>>[*:1][H]	1
667	[*:1]N=[N+]=[N-]>>[*:1][C@H](N)C(=O)O	4
668	[*:1]N=[N+]=[N-]>>[*:1]N[N+](C)(C)C	2
669	[*:1]C(=O)CN>>[*:1]C(=O)O	1
670	[*:1]C(=O)CN>>[*:1][C@H](N)C(=O)O	2
671	[*:1]C(=O)CN>>[*:1]N[N+](C)(C)C	1
672	[*:1]C(=O)CN>>[*:1]C(N)C(=O)O	3
673	[*:1]C(=O)CN>>[*:1][H]	1
674	[*:1]C(=O)N([*:2])O>>[*:2]NC([*:1])=O	1
675	[*:1]OS(C)(=O)=O>>[*:1][H]	1
676	[*:1]N=[N+]=[N-]>>[*:1]SCC	2
677	[*:1]N=[N+]=[N-]>>[*:1]S(C)(=N)=O	2
678	[*:1]N=[N+]=[N-]>>[*:1]SCCCC	2
679	[*:1]S/C(Cl)=C/Cl>>[*:1]SCC	1
680	[*:1]S/C(Cl)=C/Cl>>[*:1]SCCCC	1
681	[*:1]N([*:2])N=O>>[*:1]OC([*:2])=O	1
682	[*:1]N([*:2])C(=O)CCCl>>[*:1]NC([*:2])=O	1
683	[*:1]/C(C)=C/C([*:2])OCC>>[*:1]/C(C)=C\C([*:2])OCC	1
684	[*:1]/C(C)=C/C([*:2])OCC>>[*:1]/C(C)=C\[C@@H]([*:2])OCC	1
685	[*:1]/C(C)=C/C([*:2])OCC>>[*:1]/C(C)=C\[C@H]([*:2])OCC	1
686	[*:1]/C(C)=C/[C@@H]([*:2])OCC>>[*:1]/C(C)=C\C([*:2])OCC	1
687	[*:1]/C(C)=C/[C@H]([*:2])OCC>>[*:1]/C(C)=C\C([*:2])OCC	1
688	[*:1]/C(C)=C/C([*:2])[*:3]>>[*:1]/C(C)=C\C([*:2])[*:3]	1
689	[*:1]OO>>[*:1][CH-][N+](=O)[O-]	1
690	[*:1]N=[N+]=[N-]>>[*:1][N+](=O)[O-]	2
691	[*:1]N=[N+]=[N-]>>[*:1]NCC	1
692	[*:1]N=[N+]=[N-]>>[*:1][CH-][N+](=O)[O-]	1
693	[*:1]N=[N+]=[N-]>>[*:1]OCC=O	1
694	[*:1]N=[N+]=[N-]>>[*:1]OCCO	1
695	[*:1]N=[N+]=[N-]>>[*:1]OC(C)=O	2
696	[*:1]N=[N+]=[N-]>>[*:1]OCC(=O)O	1
697	[*:1]ON=O>>[*:1][CH-][N+](=O)[O-]	1
698	[*:1]/C=C\C=O>>[*:1]C=C	3
699	[*:1]/C=C\C=O>>[*:1]C=O	2
700	[*:1]/C=C\C=O>>[*:1]C#N	4
701	[*:1]/C=C\C=O>>[*:1]C1CO1	1
702	[*:1]/C=C\C=O>>[*:1][N+](=O)[O-]	2
703	[*:1]/C=C\C=O>>[*:1]NCC	2
704	[*:1]/C=C\C=O>>[*:1][CH-][N+](=O)[O-]	1
705	[*:1]/C=C\C=O>>[*:1]OCC=O	1
706	[*:1]/C=C\C=O>>[*:1]OCCO	2
707	[*:1]/C=C\C=O>>[*:1]OC(C)=O	1
708	[*:1]/C=C\C=O>>[*:1]OCC(=O)O	2
709	[*:1]/C=C\C=O>>[*:1][H]	5
710	[*:1]C(=C)C=O>>[*:1]C=C	1
711	[*:1]C(=C)C=O>>[*:1]C=O	1
712	[*:1]C(=C)C=O>>[*:1]C1CO1	1
713	[*:1]C(=C)C=O>>[*:1][N+](=O)[O-]	1
714	[*:1]C(=C)C=O>>[*:1]NCC	1
715	[*:1]C(=C)C=O>>[*:1][CH-][N+](=O)[O-]	1
716	[*:1]C(=C)C=O>>[*:1]OCC=O	1
717	[*:1]C(=C)C=O>>[*:1]OCCO	1
718	[*:1]C(=C)C=O>>[*:1]OC(C)=O	1
719	[*:1]C(=C)C=O>>[*:1]OCC(=O)O	1
720	[*:1]C(=C)C=O>>[*:1][H]	1
721	[*:1]N(C)N=O>>[*:1][N+](=O)[O-]	2
722	[*:1]N(C)N=O>>[*:1]NCC	2
723	[*:1]N(C)N=O>>[*:1][CH-][N+](=O)[O-]	1
724	[*:1]N(C)N=O>>[*:1]OCC=O	1
725	[*:1]N(C)N=O>>[*:1]OCCO	2
726	[*:1]N(C)N=O>>[*:1]OC(C)=O	2
727	[*:1]N(C)N=O>>[*:1]OCC(=O)O	2
728	[*:1]NN>>[*:1][CH-][N+](=O)[O-]	1
729	[*:1]NN>>[*:1]OCC=O	1
730	[*:1]NN>>[*:1]OCCO	2
731	[*:1]NN>>[*:1]OC(C)=O	1
732	[*:1]NN>>[*:1]OCC(=O)O	2
733	[*:1]NN>>[*:1][H]	9
734	[*:1]NNCCCC>>[*:1][N+](=O)[O-]	1
735	[*:1]NNCCCC>>[*:1][CH-][N+](=O)[O-]	1
736	[*:1]NNCCCC>>[*:1]OCC=O	1
737	[*:1]NNCCCC>>[*:1]OCCO	1
738	[*:1]NNCCCC>>[*:1]OC(C)=O	1
739	[*:1]NNCCCC>>[*:1]OCC(=O)O	1
740	[*:1]NNCCCC>>[*:1][H]	1
741	[*:1]N(N)CCCC>>[*:1][N+](=O)[O-]	1
742	[*:1]N(N)CCCC>>[*:1]NCC	1
743	[*:1]N(N)CCCC>>[*:1][CH-][N+](=O)[O-]	1
744	[*:1]N(N)CCCC>>[*:1]OCC=O	1
745	[*:1]N(N)CCCC>>[*:1]OCCO	1
746	[*:1]N(N)CCCC>>[*:1]OC(C)=O	1
747	[*:1]N(N)CCCC>>[*:1]OCC(=O)O	1
748	[*:1]N(N)CCCC>>[*:1][H]	1
749	[*:1]N(C)N=O>>[*:1]NC	2
750	[*:1]N(CC)N=O>>[*:1]NC	1
751	[*:1]N(CC)N=O>>[*:1][H]	2
752	[*:1]N(CCC)N=O>>[*:1]NC	1
753	[*:1]N(CCC)N=O>>[*:1][H]	1
754	[*:1]N(N=O)C(N)=O>>[*:1]NC	1
755	[*:1]N(N=O)C(N)=O>>[*:1][H]	3
756	[*:1]N([*:2])N=O>>[*:1]OC(=O)/C=C\C(=O)O[*:2]	1
757	[*:1]N([*:2])N=O>>[*:1]c1cc(C)cc([*:2])c1O	1
758	[*:1]B([*:2])CCCC>>[*:1]N([*:2])N	1
759	[*:1]B([*:2])CCCC>>[*:1]N([*:2])CCO	1
760	[*:1]B([*:2])CCCC>>[*:1]C([*:2])(S)CCC	1
761	[*:1]B([*:2])CCCC>>[*:1]N([*:2])CCCC	1
762	[*:1]B([*:2])CCCC>>[*:1]OC(=O)/C=C\C(=O)O[*:2]	1
763	[*:1]B([*:2])CCCC>>[*:1]c1cc(C)cc([*:2])c1O	1
764	[*:1][Sn]([*:2])(Cl)CCCC>>[*:1]c1cc(C)cc([*:2])c1O	1
765	[*:1]NN[*:2]>>[*:1]OC(=O)/C=C\C(=O)O[*:2]	1
766	[*:1]NN[*:2]>>[*:1]c1cc(C)cc([*:2])c1O	1
767	[*:1]N([*:2])N>>[*:1]OC(=O)/C=C\C(=O)O[*:2]	1
768	[*:1]N([*:2])N>>[*:1]c1cc(C)cc([*:2])c1O	1
769	[*:1]N([*:2])N=O>>[*:1]OCCO[*:2]	1
770	[*:1]ON(OC(C)=O)C([*:2])=O>>[*:1]OP(=O)(O[*:2])OCCCC	1
771	[*:1]CC(CO)CN([*:2])N=O>>[*:1]OP(=O)(O[*:2])OCCCC	1
772	[*:1]COC(CO)CN([*:2])N=O>>[*:1]OP(=O)(O[*:2])OCCCC	1
773	[*:1]NC=CC=O>>[*:1]NCC(N)C(=O)O	1
774	[*:1]N=[N+]=[N-]>>[*:1]OC(=O)C=C	1
775	[*:1]N=[N+]=[N-]>>[*:1]OC(=O)C(=C)C	1
776	[*:1]OC[C@H]1CO1>>[*:1][N+](=O)[O-]	4
777	[*:1]OC[C@H]1CO1>>[*:1][H]	8
778	[*:1]N(N=O)C(N)=O>>[*:1][N+](=O)[O-]	1
779	[*:1]N(N=O)C(N)=O>>[*:1]OC(=O)C=C	1
780	[*:1]N(N=O)C(N)=O>>[*:1]OC(=O)C(=C)C	1
781	[*:1]C(N)C(=O)O>>[*:1][H]	3
782	[*:1]N=N>>[*:1][H]	2
783	[*:1]NC(=O)C(=C)C>>[*:1]NC(=O)C=C	1
784	[*:1]N([*:2])C>>[*:1]N([*:2])CCCl	1
785	[*:1]N([*:2])P1(=O)OCCCN1[*:3]>>[*:1]OP(=O)(O[*:2])O[*:3]	1
786	[*:1]C(=O)N([*:2])C>>[*:1]C(=O)N([*:2])CC(C)C	1
787	[*:1]C(=O)N([*:2])CC>>[*:1]C(=O)N([*:2])CC(C)C	1
788	[*:1]N(C)N=O>>[*:1][C@H](C)N(C)C	1
789	[*:1]N(C)N=O>>[*:1]OC(=O)C=C	1
790	[*:1]NN>>[*:1]OC	6
791	[*:1]NN>>[*:1]OCC	1
792	[*:1]NN>>[*:1][N+](C)(C)C	1
793	[*:1]N1CC1>>[*:1]OC	1
794	[*:1]N1CC1>>[*:1]NC	1
795	[*:1]N1CC1>>[*:1]OCC	1
796	[*:1]N1CC1>>[*:1][N+](C)(C)C	1
797	[*:1]N=[N+]=[N-]>>[*:1]OC	2
798	[*:1]N=[N+]=[N-]>>[*:1]NC	2
799	[*:1]N=[N+]=[N-]>>[*:1]OCC	2
800	[*:1]N=[N+]=[N-]>>[*:1][N+](C)(C)C	4
801	[*:1][N+](=O)[O-]>>[*:1][N+](C)(C)C	1
802	[*:1]SN=O>>[*:1][N+](C)(C)C	1
803	[*:1]/N=N/c1ccc(N[*:2])cc1>>[*:1]N=Nc1ccc(N([*:2])CCO)cc1	1
804	[*:1]/N=N/c1ccc(N[*:2])cc1>>[*:1]/N=N\c1ccc(N([*:2])CCO)cc1	1
805	[*:1]/N=N\c1ccc(N[*:2])cc1>>[*:1]N=Nc1ccc(N([*:2])CCO)cc1	1
806	[*:1]OC>>[*:1]OCCO	1
807	[*:1]N(C)C>>[*:1]OC(=O)C(=C)C	1
808	[*:1]N(C)C>>[*:1][H]	7
809	[*:1]OCC>>[*:1]OCCO	1
810	[*:1]OCC>>[*:1][H]	6
811	[*:1]S(=O)CC>>[*:1]SCC	1
812	[*:1]C(=O)/C=C/CCCCC>>[*:1]C(C)=O	1
813	[*:1]C(=O)/C=C/CCCCC>>[*:1]C(=O)CCCCCCC	1
814	[*:1]N=C=S>>[*:1]NC(N)=NC(=N)N	1
815	[*:1]N=C=S>>[*:1][C@@H](C)c1ccccc1	1
816	[*:1]N=C=S>>[*:1][H]	2
817	[*:1]N=[N+]=[N-]>>[*:1]NC(N)=NC(=N)N	1
818	[*:1]N=[N+]=[N-]>>[*:1][C@@H](C)c1ccccc1	1
819	[*:1]C(=O)Cl>>[*:1]NC(N)=NC(=N)N	1
820	[*:1]C(=O)Cl>>[*:1][C@@H](C)c1ccccc1	1
821	[*:1]C1CO1>>[*:1]NC(N)=NC(=N)N	1
822	[*:1]C1CO1>>[*:1][C@@H](C)c1ccccc1	1
823	[*:1]NNOS(=O)(=O)O>>[*:1][C@@H](C)c1ccccc1	1
824	[*:1]NNOS(=O)(=O)O>>[*:1][H]	1
825	[*:1][C@H](C)Cl>>[*:1][H]	1
826	[*:1]C(=O)NO>>[*:1][H]	5
827	[*:1]SC>>[*:1][H]	1
828	[*:1]C=O>>[*:1]OC	2
829	[*:1]C1CO1>>[*:1]OC	1
830	[*:1][C@H](Br)CBr>>[*:1][H]	2
831	[*:1]C(Br)CBr>>[*:1]C(C)O	3
832	[*:1]C(Br)CBr>>[*:1]C(C)C	3
833	[*:1]C(Br)CBr>>[*:1]C(C)(C)C	2
834	[*:1]C(Br)CBr>>[*:1][H]	3
835	[*:1]c1ccc(CC#C)o1>>[*:1]c1coc(Cc2ccccc2)c1	1
836	[*:1]c1cccc(Oc2ccccc2)c1>>[*:1]c1coc(Cc2ccccc2)c1	1
837	[*:1]C(Br)CBr>>[*:1]C=C	2
838	[*:1][C@H](O)CO>>[*:1][H]	1
839	[*:1]C(O)CO>>[*:1][H]	1
840	[*:1]N(C)[N+](=O)[O-]>>[*:1][H]	1
841	[*:1]c1ccco1>>[*:1][H]	1
842	[*:1]N([*:2])C(=O)CCl>>[*:1]N([*:2])C(=O)CO	1
843	[*:1]C(F)(F)F>>[*:1][H]	2
844	[*:1]C1CO1>>[*:1]C=O	2
845	[*:1]C1CO1>>[*:1]OCC	1
846	[*:1]C1CO1>>[*:1]c1ccccc1	6
847	[*:1][C@H]1CO1>>[*:1]c1ccccc1	3
848	[*:1]C#C>>[*:1]C(C)C	1
849	[*:1]C#C>>[*:1]c1ccccc1	1
850	[*:1]C#C>>[*:1]c1ccc(C)cc1	1
851	[*:1]C1CO1>>[*:1]c1ccc(C)cc1	2
852	[*:1][C@H]1CO1>>[*:1]c1ccc(C)cc1	1
853	[*:1][C@@H]1CO1>>[*:1]c1ccccc1	3
854	[*:1][C@@H]1CO1>>[*:1]c1ccc(C)cc1	1
855	[*:1]C([*:2])CO[N+](=O)[O-]>>[*:1]CC([*:2])(C)CO[N+](=O)[O-]	1
856	[*:1]C([*:2])CO[N+](=O)[O-]>>[*:1]C[C@@]([*:2])(C)CO[N+](=O)[O-]	1
857	[*:1]C([*:2])CO[N+](=O)[O-]>>[*:1]C[C@]([*:2])(C)CO[N+](=O)[O-]	1
858	[*:1]CC([*:2])O[N+](=O)[O-]>>[*:1]C[C@@]([*:2])(C)CO[N+](=O)[O-]	1
859	[*:1]CC([*:2])O[N+](=O)[O-]>>[*:1]C[C@]([*:2])(C)CO[N+](=O)[O-]	1
860	[*:1]C=C(C)C>>[*:1][C@@H]1OC1(C)C	1
861	[*:1][C@@H]1CO1>>[*:1][C@H](O)CNC(C)C	1
862	[*:1]CN([*:2])N=O>>[*:1]CO[*:2]	1
863	[*:1]OC[C@H]1CO1>>[*:1]OS(=O)(=O)O	1
864	[*:1]c1cc(Cl)ccc1O>>[*:1]c1ccccc1	1
865	[*:1]c1cc(Cl)ccc1O>>[*:1][H]	1
866	[*:1]C1CO1>>[*:1]N(C)N=O	2
867	[*:1]OS(=O)(=O)O>>[*:1][H]	1
868	[*:1]C1CO1>>[*:1]Sc1ccc(Cl)cc1	1
869	[*:1]N(C)N=O>>[*:1]Sc1ccc(Cl)cc1	1
870	[*:1]NC(=O)C(C)Br>>[*:1]Sc1ccc(Cl)cc1	1
871	[*:1]N(C)N=O>>[*:1][C@@H](N)C(=O)O	1
872	[*:1][C@@H](N)C(=O)O>>[*:1][H]	2
873	[*:1]c1ccc(N)c(Cl)c1>>[*:1]c1ccc(N=O)c(Cl)c1	1
874	[*:1]C(=O)O>>[*:1]C(C)(N)C(=O)O	1
875	[*:1]C(C)(NN)C(=O)O>>[*:1][H]	1
876	[*:1]C1CO1>>[*:1]N(CCN(C)C)c1ccccn1	1
877	[*:1]OC(=O)CC>>[*:1][H]	1
878	[*:1]OC(=O)CCC>>[*:1][H]	1
879	[*:1]OC(=O)c1ccccc1>>[*:1][H]	1
880	[*:1]Nc1[nH]cnc2ncnc1-2>>[*:1][H]	1
881	[*:1]N=NNc1ccc(C)cc1>>[*:1][H]	1
882	[*:1]Nc1ncnc2nc[nH]c12>>[*:1][H]	1
883	[*:1]O/C(=N/C(C)C)NC(C)C>>[*:1][H]	1
884	[*:1]N/N=N/c1ccc(C)cc1>>[*:1][H]	1
885	[*:1]OC(=O)C1C(C=C(C)C)C1(C)C>>[*:1]OC(=O)[C@@H]1[C@@H](C=C(Cl)Cl)C1(C)C	1
886	[*:1]OC(=O)C1C(C=C(C)C)C1(C)C>>[*:1]OC(=O)[C@@H]1[C@H](C=C(Cl)Cl)C1(C)C	1
887	[*:1]C(N)=O>>[*:1][H]	4
888	[*:1]OCC1CO1>>[*:1][H]	13
889	[*:1]N=[N+]=[N-]>>[*:1][C@H](C)NC	1
890	[*:1]N=[N+]=[N-]>>[*:1]OC(=O)Cl	1
891	[*:1]N=[N+]=[N-]>>[*:1]NC(=O)CC	1
892	[*:1]N=[N+]=[N-]>>[*:1]NC(=O)C(C)Cl	1
893	[*:1]N=[N+]=[N-]>>[*:1]c1ccc(C)cc1	1
894	[*:1]N=[N+]=[N-]>>[*:1]NC(=O)C(C)(C)Br	1
895	[*:1]N=[N+]=[N-]>>[*:1]SC[C@H](N)C(=O)O	1
896	[*:1]N=[N+]=[N-]>>[*:1]SCC(N)C(=O)O	1
897	[*:1]C(=O)Cl>>[*:1]C(C)N	1
898	[*:1]C(=O)Cl>>[*:1]N(C)C	2
899	[*:1]C(=O)Cl>>[*:1][C@H](C)NC	1
900	[*:1]C(=O)Cl>>[*:1][N+](C)(C)C	2
901	[*:1]C(=O)Cl>>[*:1]OC(=O)Cl	1
902	[*:1]C(=O)Cl>>[*:1]OC(C)=O	1
903	[*:1]C(=O)Cl>>[*:1]NC(=O)CC	1
904	[*:1]C(=O)Cl>>[*:1]C(N)C(=O)O	1
905	[*:1]C(=O)Cl>>[*:1]C(=O)OC(C)C	1
906	[*:1]C(=O)Cl>>[*:1]NC(=O)C(C)Cl	1
907	[*:1]C(=O)Cl>>[*:1]N(C)C(=O)CBr	1
908	[*:1]C(=O)Cl>>[*:1]N(C)C(=O)C(C)Br	1
909	[*:1]C(=O)Cl>>[*:1]c1ccc(C)cc1	1
910	[*:1]C(=O)Cl>>[*:1]NC(=O)C(C)(C)Br	1
911	[*:1]C(=O)Cl>>[*:1]C(=O)OCC(C)C	1
912	[*:1]C(=O)Cl>>[*:1]SC[C@H](N)C(=O)O	1
913	[*:1]C(=O)Cl>>[*:1]SCC(N)C(=O)O	1
914	[*:1]C(=O)Cl>>[*:1]C(=O)N(CC)CC	2
915	[*:1][Se]C#N>>[*:1]c1ccc(C)cc1	1
916	[*:1][Se]C#N>>[*:1][H]	1
917	[*:1]C1CO1>>[*:1]N(C)C	2
918	[*:1]C1CO1>>[*:1][C@H](C)NC	1
919	[*:1]C1CO1>>[*:1][N+](C)(C)C	2
920	[*:1]C1CO1>>[*:1]OC(=O)Cl	1
921	[*:1]C1CO1>>[*:1]OC(C)=O	1
922	[*:1]C1CO1>>[*:1]NC(=O)CC	1
923	[*:1]C1CO1>>[*:1]NC(=O)C(C)Cl	1
924	[*:1]C1CO1>>[*:1]N(C)C(=O)CBr	1
925	[*:1]C1CO1>>[*:1]N(C)C(=O)C(C)Br	1
926	[*:1]C1CO1>>[*:1]NC(=O)C(C)(C)Br	1
927	[*:1]C1CO1>>[*:1]SC[C@H](N)C(=O)O	1
928	[*:1]C1CO1>>[*:1]SCC(N)C(=O)O	1
929	[*:1]N(C)N=O>>[*:1][C@H](C)NC	1
930	[*:1]N(C)N=O>>[*:1][N+](C)(C)C	2
931	[*:1]N(C)N=O>>[*:1]OC(=O)Cl	1
932	[*:1]N(C)N=O>>[*:1]NC(=O)CC	1
933	[*:1]N(C)N=O>>[*:1]NC(=O)C(C)Cl	1
934	[*:1]N(C)N=O>>[*:1]c1ccc(C)cc1	1
935	[*:1]N(C)N=O>>[*:1]NC(=O)C(C)(C)Br	1
936	[*:1]N(C)N=O>>[*:1]SC[C@H](N)C(=O)O	1
937	[*:1]N(C)N=O>>[*:1]SCC(N)C(=O)O	1
938	[*:1]SCCCl>>[*:1][C@H](C)NC	1
939	[*:1]SCCCl>>[*:1][N+](C)(C)C	2
940	[*:1]SCCCl>>[*:1]c1ccc(C)cc1	1
941	[*:1]SCCCl>>[*:1]SC[C@H](N)C(=O)O	1
942	[*:1]S/C(Cl)=C\Cl>>[*:1][C@H](C)NC	1
943	[*:1]S/C(Cl)=C\Cl>>[*:1][N+](C)(C)C	2
944	[*:1]S/C(Cl)=C\Cl>>[*:1]c1ccc(C)cc1	1
945	[*:1]S/C(Cl)=C\Cl>>[*:1]SC[C@H](N)C(=O)O	1
946	[*:1]S/C(Cl)=C\Cl>>[*:1]SCC(N)C(=O)O	1
947	[*:1]S/C(Cl)=C\Cl>>[*:1][H]	1
948	[*:1]OCC1CO1>>[*:1][C@H](C)NC	1
949	[*:1]OCC1CO1>>[*:1][N+](C)(C)C	2
950	[*:1]OCC1CO1>>[*:1]c1ccc(C)cc1	1
951	[*:1]OCC1CO1>>[*:1]SC[C@H](N)C(=O)O	1
952	[*:1]OCC1CO1>>[*:1]SCC(N)C(=O)O	1
953	[*:1]NC(=O)CCl>>[*:1][C@H](C)NC	1
954	[*:1]NC(=O)CCl>>[*:1][N+](C)(C)C	2
955	[*:1]NC(=O)CCl>>[*:1]OC(=O)Cl	1
956	[*:1]NC(=O)CCl>>[*:1]OC(C)=O	1
957	[*:1]NC(=O)CCl>>[*:1]c1ccc(C)cc1	1
958	[*:1]NC(=O)CCl>>[*:1]SC[C@H](N)C(=O)O	1
959	[*:1]NC(=O)CCl>>[*:1]SCC(N)C(=O)O	1
960	[*:1]NC(=O)CCl>>[*:1][H]	1
961	[*:1]NC(=O)CBr>>[*:1][C@H](C)NC	1
962	[*:1]NC(=O)CBr>>[*:1][N+](C)(C)C	2
963	[*:1]NC(=O)CBr>>[*:1]OC(=O)Cl	1
964	[*:1]NC(=O)CBr>>[*:1]OC(C)=O	1
965	[*:1]NC(=O)CBr>>[*:1]NC(=O)CC	1
966	[*:1]NC(=O)CBr>>[*:1]c1ccc(C)cc1	1
967	[*:1]NC(=O)CBr>>[*:1]SC[C@H](N)C(=O)O	1
968	[*:1]NC(=O)CBr>>[*:1]SCC(N)C(=O)O	1
969	[*:1]NC(=O)CBr>>[*:1][H]	1
970	[*:1]OC[C@H]1CO1>>[*:1][C@H](C)NC	1
971	[*:1]OC[C@H]1CO1>>[*:1][N+](C)(C)C	2
972	[*:1]OC[C@H]1CO1>>[*:1]c1ccc(C)cc1	1
973	[*:1]OC[C@H]1CO1>>[*:1]SC[C@H](N)C(=O)O	1
974	[*:1]OC[C@H]1CO1>>[*:1]SCC(N)C(=O)O	1
975	[*:1]S/C(Cl)=C/Cl>>[*:1][C@H](C)NC	1
976	[*:1]S/C(Cl)=C/Cl>>[*:1][N+](C)(C)C	2
977	[*:1]S/C(Cl)=C/Cl>>[*:1]c1ccc(C)cc1	1
978	[*:1]S/C(Cl)=C/Cl>>[*:1]SC[C@H](N)C(=O)O	1
979	[*:1]S/C(Cl)=C/Cl>>[*:1]SCC(N)C(=O)O	1
980	[*:1]N1CCN=N1>>[*:1][C@H](C)NC	1
981	[*:1]N1CCN=N1>>[*:1][N+](C)(C)C	2
982	[*:1]N1CCN=N1>>[*:1]OC(=O)Cl	1
983	[*:1]N1CCN=N1>>[*:1]OC(C)=O	1
984	[*:1]N1CCN=N1>>[*:1]NC(=O)CC	1
985	[*:1]N1CCN=N1>>[*:1]NC(=O)C(C)Cl	1
986	[*:1]N1CCN=N1>>[*:1]c1ccc(C)cc1	1
987	[*:1]N1CCN=N1>>[*:1]NC(=O)C(C)(C)Br	1
988	[*:1]N1CCN=N1>>[*:1]SC[C@H](N)C(=O)O	1
989	[*:1]N1CCN=N1>>[*:1]SCC(N)C(=O)O	1
990	[*:1]N1CCN=N1>>[*:1][H]	1
991	[*:1]N(N=O)C(N)=O>>[*:1][C@H](C)NC	1
992	[*:1]N(N=O)C(N)=O>>[*:1][N+](C)(C)C	2
993	[*:1]N(N=O)C(N)=O>>[*:1]OC(=O)Cl	1
994	[*:1]N(N=O)C(N)=O>>[*:1]OC(C)=O	1
995	[*:1]N(N=O)C(N)=O>>[*:1]NC(=O)CC	1
996	[*:1]N(N=O)C(N)=O>>[*:1]NC(=O)C(C)Cl	1
997	[*:1]N(N=O)C(N)=O>>[*:1]c1ccc(C)cc1	1
998	[*:1]N(N=O)C(N)=O>>[*:1]NC(=O)C(C)(C)Br	1
999	[*:1]N(N=O)C(N)=O>>[*:1]SC[C@H](N)C(=O)O	1
1000	[*:1]N(N=O)C(N)=O>>[*:1]SCC(N)C(=O)O	1
1001	[*:1]NC(=O)C1CO1>>[*:1][C@H](C)NC	1
1002	[*:1]NC(=O)C1CO1>>[*:1][N+](C)(C)C	2
1003	[*:1]NC(=O)C1CO1>>[*:1]OC(=O)Cl	1
1004	[*:1]NC(=O)C1CO1>>[*:1]OC(C)=O	1
1005	[*:1]NC(=O)C1CO1>>[*:1]NC(=O)CC	1
1006	[*:1]NC(=O)C1CO1>>[*:1]c1ccc(C)cc1	1
1007	[*:1]NC(=O)C1CO1>>[*:1]SC[C@H](N)C(=O)O	1
1008	[*:1]NC(=O)C1CO1>>[*:1]SCC(N)C(=O)O	1
1009	[*:1]NC(=O)C1CO1>>[*:1][H]	2
1010	[*:1]NC(=O)C(C)Br>>[*:1][C@H](C)NC	1
1011	[*:1]NC(=O)C(C)Br>>[*:1][N+](C)(C)C	2
1012	[*:1]NC(=O)C(C)Br>>[*:1]OC(=O)Cl	1
1013	[*:1]NC(=O)C(C)Br>>[*:1]OC(C)=O	1
1014	[*:1]NC(=O)C(C)Br>>[*:1]NC(=O)CC	1
1015	[*:1]NC(=O)C(C)Br>>[*:1]NC(=O)C(C)Cl	1
1016	[*:1]NC(=O)C(C)Br>>[*:1]c1ccc(C)cc1	1
1017	[*:1]NC(=O)C(C)Br>>[*:1]SC[C@H](N)C(=O)O	1
1018	[*:1]NC(=O)C(C)Br>>[*:1]SCC(N)C(=O)O	1
1019	[*:1]C(CO)CN=[N+]=[N-]>>[*:1]N(C)C	2
1020	[*:1]C(CO)CN=[N+]=[N-]>>[*:1][C@H](C)NC	2
1021	[*:1]C(CO)CN=[N+]=[N-]>>[*:1][N+](C)(C)C	4
1022	[*:1]C(CO)CN=[N+]=[N-]>>[*:1]OC(=O)Cl	2
1023	[*:1]C(CO)CN=[N+]=[N-]>>[*:1]OC(C)=O	2
1024	[*:1]C(CO)CN=[N+]=[N-]>>[*:1]NC(=O)CC	2
1025	[*:1]C(CO)CN=[N+]=[N-]>>[*:1]C(N)C(=O)O	2
1026	[*:1]C(CO)CN=[N+]=[N-]>>[*:1]NC(=O)C(C)Cl	2
1027	[*:1]C(CO)CN=[N+]=[N-]>>[*:1]N(C)C(=O)CBr	2
1028	[*:1]C(CO)CN=[N+]=[N-]>>[*:1]N(C)C(=O)C(C)Br	2
1029	[*:1]C(CO)CN=[N+]=[N-]>>[*:1]c1ccc(C)cc1	2
1030	[*:1]C(CO)CN=[N+]=[N-]>>[*:1]NC(=O)C(C)(C)Br	2
1031	[*:1]C(CO)CN=[N+]=[N-]>>[*:1]SC[C@H](N)C(=O)O	2
1032	[*:1]C(CO)CN=[N+]=[N-]>>[*:1]SCC(N)C(=O)O	2
1033	[*:1]C(CO)CN=[N+]=[N-]>>[*:1][H]	2
1034	[*:1]NC(=O)C1(C)CO1>>[*:1][C@H](C)NC	1
1035	[*:1]NC(=O)C1(C)CO1>>[*:1][N+](C)(C)C	2
1036	[*:1]NC(=O)C1(C)CO1>>[*:1]OC(=O)Cl	1
1037	[*:1]NC(=O)C1(C)CO1>>[*:1]OC(C)=O	1
1038	[*:1]NC(=O)C1(C)CO1>>[*:1]NC(=O)CC	1
1039	[*:1]NC(=O)C1(C)CO1>>[*:1]c1ccc(C)cc1	1
1040	[*:1]NC(=O)C1(C)CO1>>[*:1]SC[C@H](N)C(=O)O	1
1041	[*:1]NC(=O)C1(C)CO1>>[*:1]SCC(N)C(=O)O	1
1042	[*:1]NC(=O)C1(C)CO1>>[*:1][H]	1
1043	[*:1]N=NN[*:2]>>[*:1]OS([*:2])(=O)=O	1
1044	[*:1]/N=N/N[*:2]>>[*:1]OS([*:2])(=O)=O	1
1045	[*:1]ON(OC([*:2])=O)C(=O)c1ccccc1>>[*:1]OS([*:2])(=O)=O	1
1046	[*:1]CSS[*:2]>>[*:1]N([*:2])CC	1
1047	[*:1]CSS[*:2]>>[*:2]NC(=O)C([*:1])Br	1
1048	[*:1]CSS[*:2]>>[*:1]N([*:2])CCN(C)C	2
1049	[*:1]C#N>>[*:1]OC(C)=O	2
1050	[*:1]C#N>>[*:1]OC(=O)CC	1
1051	[*:1]C#N>>[*:1]OC(=O)CCC	1
1052	[*:1]C#N>>[*:1]OC(=O)c1ccccc1	1
1053	[*:1]C(=O)O>>[*:1]OC(C)=O	1
1054	[*:1]C(=O)O>>[*:1]OC(=O)CC	1
1055	[*:1]C(=O)O>>[*:1]OC(=O)CCC	1
1056	[*:1]C(=O)O>>[*:1]OC(=O)c1ccccc1	1
1057	[*:1]NC(=O)N(CCCl)N=O>>[*:1][n+]1csc(CCO)c1C	1
1058	[*:1]CC>>[*:1]CC(C)C	2
1059	[*:1]CCCl>>[*:1]CCO	4
1060	[*:1]C(=N)c1ccc([*:2])cc1>>[*:1]N=Nc1ccc([*:2])cc1	1
1061	[*:1]/N=N\c1ccc([*:2])cc1>>[*:2]CCN(C[*:1])c1ncccn1	1
1062	[*:1]/N=N\c1ccc([*:2])cc1>>[*:2]CCN(C[*:1])c1ccccn1	2
1063	[*:1]/N=N/c1ccc([*:2])cc1>>[*:1]N=Nc1ccc([*:2])cc1	1
1064	[*:1]/N=N/c1ccc([*:2])cc1>>[*:1]C([*:2])C	1
1065	[*:1]/N=N/c1ccc([*:2])cc1>>[*:2]CC[C@@H]([*:1])c1ccccn1	1
1066	[*:1]/N=N/c1ccc([*:2])cc1>>[*:2]CCN([*:1])Cc1ccccc1	1
1067	[*:1]/N=N/c1ccc([*:2])cc1>>[*:2]CCN(C[*:1])c1ccccc1	1
1068	[*:1]/N=N/c1ccc([*:2])cc1>>[*:2]CCC([*:1])c1ccccn1	1
1069	[*:1]/C=C/c1ccc([*:2])cc1>>[*:1]C([*:2])C	1
1070	[*:1]/C=C/c1ccc([*:2])cc1>>[*:2]CC[C@@H]([*:1])c1ccccn1	1
1071	[*:1]/C=C/c1ccc([*:2])cc1>>[*:2]CCN([*:1])Cc1ccccc1	1
1072	[*:1]/C=C/c1ccc([*:2])cc1>>[*:2]CCN(C[*:1])c1ccccc1	1
1073	[*:1]/C=C/c1ccc([*:2])cc1>>[*:2]CCC([*:1])c1ccccn1	1
1074	[*:1]/N=N/c1ccc([*:2])cc1C>>[*:1]C([*:2])C	1
1075	[*:1]/N=N/c1ccc([*:2])cc1C>>[*:2]CC[C@@H]([*:1])c1ccccn1	1
1076	[*:1]/N=N/c1ccc([*:2])cc1C>>[*:2]CCN([*:1])Cc1ccccc1	1
1077	[*:1]/N=N/c1ccc([*:2])cc1C>>[*:2]CCN(C[*:1])c1ccccc1	1
1078	[*:1]/N=N/c1ccc([*:2])cc1C>>[*:2]CCC([*:1])c1ccccn1	1
1079	[*:1]COC(C)=O>>[*:1][H]	3
1080	[*:1]CCC[C@H]([*:2])C>>[*:1]Cc1cc([*:2])ccc1O	1
1081	[*:1]CCCC([*:2])C>>[*:1]Cc1cc([*:2])ccc1O	1
1082	[*:1]c1ccc([*:2])cc1>>[*:1]c1ccc(-c2ccc([*:2])cc2)cc1	3
1083	[*:1]CCC[C@@H](C)N[*:2]>>[*:1]Cc1cc(N[*:2])ccc1O	1
1084	[*:1]CCCC(C)N[*:2]>>[*:1]Cc1cc(N[*:2])ccc1O	1
1085	[*:1]c1ccc(C)cc1>>[*:1][H]	1
1086	[*:1]CC>>[*:1]CC(=O)O	1
1087	[*:1]c1ccc(C)cc1C>>[*:1]c1cccc(C)c1C	2
1088	[*:1]c1ccc(C)cc1C>>[*:1]c1ccc(C)cc1S(=O)(=O)O	2
1089	[*:1]c1ccc(C)cc1[N+](=O)[O-]>>[*:1]c1cccc(C)c1C	2
1090	[*:1]c1cc(OC)ccc1OC>>[*:1]c1ccc(C)cc1	2
1091	[*:1]c1cc(OC)ccc1OC>>[*:1]c1cccc(C)c1C	2
1092	[*:1]c1cc(OC)ccc1OC>>[*:1]c1ccc(C)cc1S(=O)(=O)O	2
1093	[*:1]c1ccc(O)cc1>>[*:1]c1ccccc1	2
1094	[*:1]CSP(=S)(OC)OC>>[*:1][H]	1
1095	[*:1]CC>>[*:1][H]	9
1096	[*:1]c1ccc(C)cc1C>>[*:1]c1ccc(S(=O)(=O)O)c2ccccc12	1
1097	[*:1]c1ccc(C)cc1C>>[*:1]c1ccc(S(=O)(=O)O)cc1	2
1098	[*:1]c1ccc(C)cc1[N+](=O)[O-]>>[*:1]c1ccc(S(=O)(=O)O)cc1	2
1099	[*:1]c1cc(OC)ccc1OC>>[*:1]c1ccc(C)c(C)c1	1
1100	[*:1]c1cc(OC)ccc1OC>>[*:1]c1ccc(S(=O)(=O)O)cc1	2
1101	[*:1]c1cc(OC)ccc1OC>>[*:1]c1ccc(C)c(S(=O)(=O)O)c1	1
1102	[*:1]c1ccc([N+](=O)[O-])cc1Cl>>[*:1]c1cccc(C)c1C	1
1103	[*:1]c1ccc([N+](=O)[O-])cc1[N+](=O)[O-]>>[*:1]c1cccc(C)c1C	1
1104	[*:1]c1ccc(C=O)cc1>>[*:1]c1ccc(N(C)C)cc1	1
1105	[*:1]c1ccc(C=O)cc1>>[*:1]c1ccc(S(=O)(=O)O)cc1	1
1106	[*:1]c1ccc(OC)cc1>>[*:1]c1ccccc1C	1
1107	[*:1]c1ccc(OC)cc1>>[*:1]c1ccc(S(=O)(=O)O)cc1	1
1108	[*:1]c1ccc(OC)nc1>>[*:1]c1ccccc1C	1
1109	[*:1]c1ccc(OC)nc1>>[*:1]c1ccc(S(=O)(=O)O)cc1	1
1110	[*:1]c1ccc(NC(C)=O)cc1>>[*:1]c1ccc(S(=O)(=O)O)cc1	1
1111	[*:1]c1ccc(N(C)C(C)=O)cc1>>[*:1]c1ccc(N(C)C)cc1	1
1112	[*:1]c1ccc(N(C)C(C)=O)cc1>>[*:1]c1ccc(S(=O)(=O)O)cc1	1
1113	[*:1]c1ccc(COC(C)=O)cc1>>[*:1]c1ccc(N(C)C)cc1	1
1114	[*:1]c1ccc(COC(C)=O)cc1>>[*:1]c1ccc(S(=O)(=O)O)cc1	1
1115	[*:1]c1ccc([N+](=O)[O-])cc1>>[*:1]c1cccnc1	1
1116	[*:1]c1ccc([N+](=O)[O-])cc1Cl>>[*:1]c1ccccc1	1
1117	[*:1]c1ccc([N+](=O)[O-])cc1Cl>>[*:1]c1cccnc1	1
1118	[*:1]c1ccc([N+](=O)[O-])cc1C#N>>[*:1]c1ccccc1	1
1119	[*:1]c1ccc([N+](=O)[O-])cc1C#N>>[*:1]c1cccnc1	2
1120	[*:1]c1ccc(OCCCC)nc1>>[*:1]c1ccccc1	1
1121	[*:1]c1ccc(OCCCC)nc1>>[*:1]c1cccnc1	1
1122	[*:1]c1ccc([N+](=O)[O-])cc1[N+](=O)[O-]>>[*:1]c1cccnc1	1
1123	[*:1]c1cc(C)c(N)cc1N>>[*:1]c1ccc(N(C)C)cc1	2
1124	[*:1]c1cc(C)c(N)cc1N>>[*:1]c1ccc(O)c2ccccc12	1
1125	[*:1]c1cc2cc(S(=O)(=O)O)ccc2c([*:2])c1O>>[*:1]c1ccc(N2N=C(C(=O)O)[C@H]([*:2])C2=O)cc1	1
1126	[*:1]c1ccc(O)c(C(=O)O)c1>>[*:1]c1ccc(O)cc1O	1
1127	[*:1]c1c(N)ccc2ccccc12>>[*:1]c1ccc(O)cc1O	1
1128	[*:1]c1ccc(N(CC)CC)cc1>>[*:1]c1ccc(O)cc1O	1
1129	[*:1]Nc1c2ccc([*:2])cc2nc2cc([*:3])ccc12>>[*:1]Nc1c2ccc([*:2])cc2nc2ccc([*:3])cc12	2
1130	[*:1]C(CS)C(=O)NCC(=O)O>>[*:1]CC	1
1131	[*:1]C(CS)C(=O)NCC(=O)O>>[*:1]c1ccc([N+](=O)[O-])cc1	1
1132	[*:1]/C(=N\O)c1ccc2[nH]c([*:2])nc2c1>>[*:1]C(=O)c1ccc2[nH]c([*:2])nc2c1	1
1133	[*:1]/C(=N\O)c1ccc2[nH]c([*:2])nc2c1>>[*:1]C(=O)c1ccc2nc([*:2])[nH]c2c1	1
1134	[*:1]/C(=N\O)c1ccc2nc([*:2])[nH]c2c1>>[*:1]C(=O)c1ccc2[nH]c([*:2])nc2c1	1
1135	[*:1]/C(=N\O)c1ccc2nc([*:2])[nH]c2c1>>[*:1]C(=O)c1ccc2nc([*:2])[nH]c2c1	1
1136	[*:1]C(=O)c1ccc2[nH]c([*:2])nc2c1>>[*:1]Sc1ccc2[nH]c([*:2])nc2c1	1
1137	[*:1]C(=O)c1ccc2[nH]c([*:2])nc2c1>>[*:1]Sc1ccc2nc([*:2])[nH]c2c1	1
1138	[*:1]C(=O)c1ccc2nc([*:2])[nH]c2c1>>[*:1]Sc1ccc2[nH]c([*:2])nc2c1	1
1139	[*:1]C(=O)c1ccc2nc([*:2])[nH]c2c1>>[*:1]Sc1ccc2nc([*:2])[nH]c2c1	1
1140	[*:1]CC(=O)NO>>[*:1][H]	1
1141	[*:1]c1snc2ccccc12>>[*:1][H]	1
1142	[*:1]c1ccc([*:2])c(N)c1>>[*:1]c1ccc([*:2])cc1	1
1143	[*:1]c1ccc([*:2])cc1>>[*:1]c1ccc(S([*:2])(=O)=O)cc1	2
1144	[*:1]Oc1ccc([*:2])cc1>>[*:2]c1ccc(S([*:1])(=O)=O)cc1	1
1145	[*:1]/C=C\c1ccc([*:2])cc1>>[*:1]C(Br)CSCC([*:2])C(=O)OC	1
1146	[*:1]C(=O)/C=C/c1ccc([*:2])cc1>>[*:1]C(Br)CSCC([*:2])C(=O)OC	1
1147	[*:1]CC=C>>[*:1][H]	2
1148	[*:1]C=CC=O>>[*:1]CC(N)C(=O)O	1
1149	[*:1]CCNCCN>>[*:1][H]	1
1150	[*:1]CCN>>[*:1]CCO	1
1151	[*:1]CCN>>[*:1][H]	2
1152	[*:1]C1OCC(O)C(O)C1O>>[*:1][H]	1
1153	[*:1]C1OC[C@@H](O)[C@H](O)[C@H]1O>>[*:1][H]	1
1154	[*:1]c1ccc(N(C)C)cc1>>[*:1]c1ccccc1Cl	1
1155	[*:1]c1ccc(N(C)C)cc1>>[*:1]c1cccc(C)c1	1
1156	[*:1]c1ccc(N(C)C)cc1>>[*:1]c1cccc(Cl)c1	1
1157	[*:1]c1ccc(N(C)C)cc1>>[*:1]c1ccccc1C	1
1158	[*:1]c1ccc(N(C)C)cc1>>[*:1]c1cccc([N+](=O)[O-])c1	1
1159	[*:1]c1ccc(N(C)C)cc1>>[*:1][H]	1
1160	[*:1]Cc1ccc([N+](=O)[O-])cc1>>[*:1]Cc1ccccc1	3
1161	[*:1]Cc1ccc([N+](=O)[O-])cc1>>[*:1]c1ccc([N+](=O)[O-])cc1	2
1162	[*:1]Cc1ccc([*:2])cc1>>[*:1]c1ccc([*:2])cc1	2
1163	[*:1]c1ccc(NS(=O)(=O)CCCN)cc1>>[*:1]c1ccc(NS(C)(=O)=O)cc1	2
1164	[*:1]CCCl>>[*:1][H]	5
1165	[*:1]c1ccccc1>>[*:1][H]	16
1166	[*:1]c1ccc(N)c(C)c1>>[*:1][H]	1
1167	[*:1]c1ccc(N)cc1>>[*:1]c1ncnc2nc[nH]c12	1
1168	[*:1]c1ccc(N)cc1>>[*:1]c1ccc(N=C=S)cc1	1
1169	[*:1]c1ccc(Cl)cc1>>[*:1]c1ccccc1	1
1170	[*:1]c1ccc(Cl)cc1>>[*:1]c1ncnc2nc[nH]c12	1
1171	[*:1]c1ccc(Cl)cc1>>[*:1]c1ccc(N=C=S)cc1	1
1172	[*:1]c1ccc(C)cc1>>[*:1]c1ccccc1	1
1173	[*:1]c1ccc(C)cc1>>[*:1]c1ncnc2nc[nH]c12	1
1174	[*:1]c1ccc(C)cc1>>[*:1]c1ccc(N=C=S)cc1	1
1175	[*:1]c1ccc(NC(C)=O)cc1>>[*:1]c1ccccc1	1
1176	[*:1]c1ccc(NC(C)=O)cc1>>[*:1]c1ncnc2nc[nH]c12	1
1177	[*:1]CCN>>[*:1]c1ccccc1	1
1178	[*:1]CSC>>[*:1]c1ccccc1	1
1179	[*:1]CSC>>[*:1]c1ccc(N)cc1	1
1180	[*:1]CSC>>[*:1]c1cccc(O)c1	1
1181	[*:1]CSC>>[*:1][H]	1
1182	[*:1]Cc1ccc([N+](=O)[O-])cc1>>[*:1][H]	1
1183	[*:1]C/C=C/c1ccccc1>>[*:1][H]	1
1184	[*:1]CC1CO1>>[*:1]CCC	1
1185	[*:1]CC1CO1>>[*:1]CCO	7
1186	[*:1]CC1CO1>>[*:1]CCCC	3
1187	[*:1]CC1CO1>>[*:1]CCCCC	2
1188	[*:1]CC1CO1>>[*:1]CCCCCC	1
1189	[*:1]C[C@H](Br)CBr>>[*:1][H]	3
1190	[*:1]CC(Br)CBr>>[*:1]CCC	1
1191	[*:1]CC(Br)CBr>>[*:1]CCO	2
1192	[*:1]CC(Br)CBr>>[*:1]CC(C)O	2
1193	[*:1]CC(Br)CBr>>[*:1]CC(C)C	2
1194	[*:1]CC(Br)CBr>>[*:1]CCCC	2
1195	[*:1]CC(Br)CBr>>[*:1]CCCCC	2
1196	[*:1]CC(Br)CBr>>[*:1]CC(C)(C)C	2
1197	[*:1]CC(Br)CBr>>[*:1]CCCCCC	1
1198	[*:1]CC(Br)CBr>>[*:1][H]	3
1199	[*:1]CCN(C)C>>[*:1]CCO	1
1200	[*:1]CCN(C)C>>[*:1][H]	1
1201	[*:1]Cc1ccc(CC#C)o1>>[*:1][H]	1
1202	[*:1]C1CC(=O)C(CC=C)=C1C>>[*:1]CC	1
1203	[*:1]C1CC(=O)C(CC=C)=C1C>>[*:1][H]	1
1204	[*:1]Cc1cccc([*:2])c1>>[*:2]c1cccc(C([*:1])C#N)c1	1
1205	[*:1]Cc1cccc(O[*:2])c1>>[*:1]Cc1coc(C[*:2])c1	1
1206	[*:1]Cc1cccc(O[*:2])c1>>[*:2]Oc1cccc(C([*:1])C#N)c1	1
1207	[*:1]CCBr>>[*:1]CCO	1
1208	[*:1]CCBr>>[*:1]CCOC	1
1209	[*:1]CCBr>>[*:1]CCCC	1
1210	[*:1]CCBr>>[*:1]CCCCC	1
1211	[*:1]CCBr>>[*:1]CCN(C)C	1
1212	[*:1]CCBr>>[*:1][H]	2
1213	[*:1]CCCl>>[*:1]CCOC	1
1214	[*:1]CCCl>>[*:1]CCN(C)C	1
1215	[*:1]CC1CO1>>[*:1]CC=C	4
1216	[*:1]CC1CO1>>[*:1]CCOC	1
1217	[*:1]CC1CO1>>[*:1]CCN(C)C	1
1218	[*:1]CC(Br)CBr>>[*:1]CC=C	1
1219	[*:1]CC(Br)CBr>>[*:1]CCOC	1
1220	[*:1]CC(Br)CBr>>[*:1]CCN(C)C	1
1221	[*:1]Cc1ccc([*:2])cc1>>[*:1]Cc1ccccc1[*:2]	4
1222	[*:1]Cc1ccc([*:2])cc1>>[*:1]Cc1cccc([*:2])c1	4
1223	[*:1]C(C)(C)C>>[*:1][H]	4
1224	[*:1]CC>>[*:1]c1ccc[n+](C)c1	1
1225	[*:1]C[C@@H](C)O>>[*:1][H]	1
1226	[*:1]CC1CO1>>[*:1]CO	5
1227	[*:1]CC(C)O>>[*:1]CO	1
1228	[*:1]CC(C)O>>[*:1][H]	1
1229	[*:1]CC=C>>[*:1]CCO	1
1230	[*:1]CC=C>>[*:1]CCCC	1
1231	[*:1]C([*:2])N(C)N=O>>[*:1]C(=O)C([*:2])c1ccccc1	1
1232	[*:1]CC[*:2]>>[*:1]CCOCC[*:2]	1
1233	[*:1]C[C@H]1CO1>>[*:1][C@@H](CC)CO	1
1234	[*:1]CC1CO1>>[*:1]CC=O	1
1235	[*:1]CC1CO1>>[*:1][C@@H](CC)CO	1
1236	[*:1]CC>>[*:1]CCO	1
1237	[*:1]CC>>[*:1]CCOCC	1
1238	[*:1]CCOC>>[*:1][H]	1
1239	[*:1]C(C)(C)C>>[*:1]C[C@@H](C)O	1
1240	[*:1]CC1CO1>>[*:1]Cc1ccccc1	3
1241	[*:1]C[C@H]1CO1>>[*:1]Cc1ccccc1	2
1242	[*:1]C=C(Cl)Cl>>[*:1][H]	1
1243	[*:1]/C(C)=C/C(=O)NC>>[*:1][H]	1
1244	[*:1]c1ccc([N+](=O)[O-])cc1>>[*:1]c1nc(Cl)c(Cl)cc1Cl	1
1245	[*:1]CCSCC>>[*:1]c1ccc(S(C)=O)cc1	1
1246	[*:1]CCSCC>>[*:1]c1nc(Cl)c(Cl)cc1Cl	1
1247	[*:1]CC>>[*:1]Cc1ccccc1	1
1248	[*:1]CC>>[*:1]Cc1ccc(C)cc1	1
1249	[*:1]C(C)C>>[*:1]CC(C)C	1
1250	[*:1]C(C)C>>[*:1]Cc1ccccc1	1
1251	[*:1]C(C)C>>[*:1]Cc1ccc(C)cc1	1
1252	[*:1]CC#C>>[*:1]CC(C)C	1
1253	[*:1]CC#C>>[*:1]Cc1ccccc1	1
1254	[*:1]CC#C>>[*:1]Cc1ccc(C)cc1	1
1255	[*:1]CCC>>[*:1]Cc1ccccc1	1
1256	[*:1]CCC>>[*:1]Cc1ccc(C)cc1	1
1257	[*:1]CC1CO1>>[*:1]Cc1ccc(C)cc1	1
1258	[*:1]CCCC>>[*:1]Cc1ccccc1	1
1259	[*:1]CCCC>>[*:1]Cc1ccc(C)cc1	1
1260	[*:1]C[C@H]1CO1>>[*:1]Cc1ccc(C)cc1	1
1261	[*:1]C[C@@H]1CO1>>[*:1]Cc1ccccc1	1
1262	[*:1]C[C@@H]1CO1>>[*:1]Cc1ccc(C)cc1	1
1263	[*:1]C[C@@H]1CO1>>[*:1][H]	2
1264	[*:1]c1ccc(Cl)cc1Cl>>[*:1][H]	4
1265	[*:1]c1ccc(Cl)c(Cl)c1>>[*:1][H]	1
1266	[*:1]c1ccccc1[N+](=O)[O-]>>[*:1][H]	1
1267	[*:1]c1cccc([N+](=O)[O-])c1>>[*:1][H]	3
1268	[*:1]c1ccc(C)cc1[N+](=O)[O-]>>[*:1][H]	1
1269	[*:1]CCC>>[*:1][H]	1
1270	[*:1]CCCC>>[*:1][H]	1
1271	[*:1]CC(C)C>>[*:1][H]	1
1272	[*:1]CC(C[*:2])O[N+](=O)[O-]>>[*:1][C@H]1CO[C@@H]2[C@H]([*:2])CO[C@H]12	1
1273	[*:1]CC([*:2])CO[N+](=O)[O-]>>[*:1][C@H]1CO[C@@H]2[C@H]([*:2])CO[C@H]12	1
1274	[*:1]C[C@@H]([*:2])CO[N+](=O)[O-]>>[*:1][C@H]1CO[C@@H]2[C@H]([*:2])CO[C@H]12	1
1275	[*:1]C[C@H]([*:2])CO[N+](=O)[O-]>>[*:1][C@H]1CO[C@@H]2[C@H]([*:2])CO[C@H]12	1
1276	[*:1]CC([*:2])C[*:3]>>[*:1]CC(C)(C[*:2])C[*:3]	1
1277	[*:1]CC=C(C)C>>[*:1]C[C@@H]1OC1(C)C	1
1278	[*:1]c1ccc(N)c(OC)c1>>[*:1][H]	1
1279	[*:1]c1ccc(NC=O)cc1>>[*:1][H]	1
1280	[*:1]c1cc(NC)ncn1>>[*:1][H]	1
1281	[*:1]c1ccc(N)c(N)c1>>[*:1][H]	1
1282	[*:1]c1ccc(Cl)cc1>>[*:1]c1ccc(NC(C)=O)cc1	1
1283	[*:1]c1ccc(Cl)cc1>>[*:1][H]	2
1284	[*:1]c1ccc(N)cc1>>[*:1]c1ccc(NC(C)=O)cc1	1
1285	[*:1]c1ccc(Cl)cc1Cl>>[*:1]c1ccc(NC(C)=O)cc1	1
1286	[*:1]c1ccc(N=O)cc1>>[*:1]c1ccc(NC(C)=O)cc1	1
1287	[*:1]c1ccc(N=O)cc1>>[*:1][H]	1
1288	[*:1]c1ccc(NO)cc1>>[*:1][H]	1
1289	[*:1]c1c(Cl)cc(Cl)cc1Cl>>[*:1]c1ccc(NC(C)=O)cc1	1
1290	[*:1]c1c(Cl)cc(Cl)cc1Cl>>[*:1][H]	2
1291	[*:1]c1ccc(N(O)C=O)cc1>>[*:1]c1ccc(NC(C)=O)cc1	1
1292	[*:1]c1ccc(N(O)C=O)cc1>>[*:1][H]	1
1293	[*:1]c1ccc(N(O)C(C)=O)cc1>>[*:1]c1ccc(NC(C)=O)cc1	1
1294	[*:1]c1ccc(N(O)C(C)=O)cc1>>[*:1][H]	1
1295	[*:1]c1ccc(N=C=S)cc1>>[*:1][H]	1
1296	[*:1]c1ccc(NC(C)=O)cc1>>[*:1][H]	2
1297	[*:1]C[C@@H]1CO1>>[*:1]C[C@H](O)CNC(C)C	1
1298	[*:1]C=C>>[*:1]CCO	1
1299	[*:1]C=C>>[*:1]CC(=O)O	1
1300	[*:1]C=C>>[*:1]c1ccccc1	1
1301	[*:1]C1CO1>>[*:1]CCO	2
1302	[*:1]C1CO1>>[*:1]CC(=O)O	1
1303	[*:1]C[C@H]1CO1>>[*:1]c1ccccc1	1
1304	[*:1]CC1CO1>>[*:1]c1ccccc1	4
1305	[*:1]N=Nc1c(O)c([*:2])cc2cc([*:3])ccc12>>[*:1]N=Nc1c(O)ccc2cc([*:2])cc([*:3])c12	1
1306	[*:1]N/N=C1/C(=O)c2ccc(N)cc2C=C1[*:2]>>[*:1]N/N=C1/C=C([*:2])c2ccccc2C1=O	1
1307	[*:1]N=Nc1c([*:2])cc2cc(N)ccc2c1O>>[*:1]N=Nc1cc([*:2])c2ccccc2c1O	1
1308	[*:1]/N=N\c1ccc([*:2])cc1>>[*:1]N=Nc1ccc([*:2])cc1	1
1309	[*:1]CC>>[*:1]c1ccc(Cl)cc1	1
1310	[*:1]CC>>[*:1]c1ccc(C)cc1	1
1311	[*:1]CC>>[*:1]c1ccc(OC)cc1	1
1312	[*:1]CC>>[*:1]c1ccc(Cl)cc1Cl	1
1313	[*:1]CCC>>[*:1]c1ccccc1	1
1314	[*:1]CCC>>[*:1]c1ccc(Cl)cc1	1
1315	[*:1]CCC>>[*:1]c1ccc(C)cc1	1
1316	[*:1]CCC>>[*:1]c1ccc(OC)cc1	1
1317	[*:1]CCC>>[*:1]c1ccc(Cl)cc1Cl	1
1318	[*:1]/C=C\Cl>>[*:1]C/C=C/Cl	1
1319	[*:1]/C=C\Cl>>[*:1]C(F)(F)C(F)F	1
1320	[*:1]/C=C\Cl>>[*:1]C(F)(F)C(Cl)Cl	1
1321	[*:1]/C=C\Cl>>[*:1]C(F)(F)C(F)Cl	1
1322	[*:1]/C=C\Cl>>[*:1]Cc1ccccc1	1
1323	[*:1]CCCl>>[*:1]Cc1ccccc1	2
1324	[*:1]C(Cl)=CCl>>[*:1]C/C=C/Cl	1
1325	[*:1]C(Cl)=CCl>>[*:1]C(F)(F)C(F)F	1
1326	[*:1]C(Cl)=CCl>>[*:1]C(F)(F)C(Cl)Cl	1
1327	[*:1]C(Cl)=CCl>>[*:1]C(F)(F)C(F)Cl	1
1328	[*:1]C(Cl)=CCl>>[*:1]Cc1ccccc1	2
1329	[*:1]C(Cl)=C(Cl)Cl>>[*:1]C/C=C/Cl	1
1330	[*:1]C(Cl)=C(Cl)Cl>>[*:1]C(F)(F)C(F)F	1
1331	[*:1]C(Cl)=C(Cl)Cl>>[*:1]C(F)(F)C(Cl)Cl	1
1332	[*:1]C(Cl)=C(Cl)Cl>>[*:1]C(F)(F)C(F)Cl	1
1333	[*:1]C(Cl)=C(Cl)Cl>>[*:1]Cc1ccccc1	1
1334	[*:1]C(F)(F)C(F)Br>>[*:1]C/C=C/Cl	1
1335	[*:1]C(F)(F)C(F)Br>>[*:1]C(F)(F)C(F)F	1
1336	[*:1]C(F)(F)C(F)Br>>[*:1]C(F)(F)C(F)Cl	1
1337	[*:1]C(F)(F)C(F)Br>>[*:1]Cc1ccccc1	1
1338	[*:1]C(F)(F)C(Cl)Br>>[*:1]C/C=C/Cl	1
1339	[*:1]C(F)(F)C(Cl)Br>>[*:1]C(F)(F)C(F)F	1
1340	[*:1]C(F)(F)C(Cl)Br>>[*:1]C(F)(F)C(Cl)Cl	1
1341	[*:1]C(F)(F)C(Cl)Br>>[*:1]C(F)(F)C(F)Cl	1
1342	[*:1]C(F)(F)C(Cl)Br>>[*:1]Cc1ccccc1	1
1343	[*:1]C(F)(F)C(Br)Br>>[*:1]C/C=C/Cl	1
1344	[*:1]C(F)(F)C(Br)Br>>[*:1]C(F)(F)C(F)F	1
1345	[*:1]C(F)(F)C(Br)Br>>[*:1]C(F)(F)C(Cl)Cl	1
1346	[*:1]C(F)(F)C(Br)Br>>[*:1]C(F)(F)C(F)Cl	1
1347	[*:1]C(F)(F)C(Br)Br>>[*:1]Cc1ccccc1	1
1348	[*:1]C(Cl)=CCl>>[*:1]C(F)=C(F)C(F)(F)F	1
1349	[*:1]C(Cl)=C(Cl)Cl>>[*:1]C(F)=C(F)C(F)(F)F	1
1350	[*:1]C(Cl)=C(Cl)C(Cl)=C(Cl)Cl>>[*:1]C(F)=C(F)C(F)(F)F	1
1351	[*:1]C(Cl)=CCl>>[*:1]CC	1
1352	[*:1]C(Cl)=CCl>>[*:1]CCCC	1
1353	[*:1]CCCl>>[*:1]C[C@H](N)C(=O)O	1
1354	[*:1]/C(Cl)=C\Cl>>[*:1]C[C@H](N)C(=O)O	1
1355	[*:1]/C(Cl)=C\Cl>>[*:1]CC(N)C(=O)O	1
1356	[*:1]/C(Cl)=C\Cl>>[*:1]Cc1ccccc1	1
1357	[*:1]/C(Cl)=C\Cl>>[*:1][H]	1
1358	[*:1]/C(Cl)=C/Cl>>[*:1]C[C@H](N)C(=O)O	1
1359	[*:1]/C(Cl)=C/Cl>>[*:1]CC(N)C(=O)O	1
1360	[*:1]/C(Cl)=C/Cl>>[*:1]Cc1ccccc1	1
1361	[*:1]/C(Cl)=C/Cl>>[*:1][H]	1
1362	[*:1]C(Cl)(Cl)Cl>>[*:1]C1CCCCC1	2
1363	[*:1]CCS(=O)CC>>[*:1]CCSCC	1
1364	[*:1]CC(=O)NC>>[*:1]CCSCC	1
1365	[*:1]CCSCC>>[*:1]CCl	1
1366	[*:1]CCSCC>>[*:1]CSCC	1
1367	[*:1]CCSCC>>[*:1]CSC(C)(C)C	1
1368	[*:1]CCC#N>>[*:1][H]	1
1369	[*:1]CN>>[*:1]CO	1
1370	[*:1]CN(C[*:2])N=O>>[*:1]COC[*:2]	1
1371	[*:1]C(=O)NC>>[*:1][H]	1
1372	[*:1][C@H](CC(=O)O)C(=O)O>>[*:1][H]	1
1373	[*:1]N(CCCC)N=O>>[*:1][H]	1
1374	[*:1]c1ccc(OC)cc1>>[*:1]c1ccc([N+](=O)[O-])cc1	1
1375	[*:1]ON=O>>[*:1][C@H](C)CO	1
1376	[*:1][C@@H](CC(=O)O)C(=O)O>>[*:1][H]	1
1377	[*:1]COC[C@H]1CO1>>[*:1]COS(=O)(=O)O	1
1378	[*:1]CCC(=O)NN[*:2]>>[*:1]CSC[*:2]	1
1379	[*:1]C(C)(C)OO>>[*:1]C(C)C	2
1380	[*:1]C(C)C>>[*:1]CC	1
1381	[*:1]C(C)C>>[*:1]CCC	1
1382	[*:1]C([*:2])([*:3])[N+](=O)[O-]>>[*:1]c1cc([*:2])c(O)c([*:3])c1O	1
1383	[*:1]c1cc([*:2])c(O)c([*:3])c1>>[*:1]c1cc([*:2])c(O)c([*:3])c1O	1
1384	[*:1]c1cc([*:2])c(C)c([*:3])c1>>[*:1]c1cc([*:2])c(O)c([*:3])c1O	1
1385	[*:1]c1cc([*:2])c(Cl)c([*:3])c1>>[*:1]c1cc([*:2])c(O)c([*:3])c1O	1
1386	[*:1]c1cc([*:2])c(N)c([*:3])c1C>>[*:1]c1cc([*:2])c(O)c([*:3])c1O	1
1387	[*:1]c1cc([*:2])c(C(=O)O)c([*:3])c1>>[*:1]c1cc([*:2])c(O)c([*:3])c1O	1
1388	[*:1]NCc1ccc([*:2])cc1>>[*:1]Nc1ccc([*:2])cc1	2
1389	[*:1]/C=C\c1ccc([*:2])cc1>>[*:1]C(=O)c1cc([*:2])c(O)c(O)c1	1
1390	[*:1]/N=N\NCc1ccc([*:2])cc1>>[*:1]C(=O)c1cc([*:2])c(O)c(O)c1	1
1391	[*:1]c1cccc([*:2])c1>>[*:1]c1cccc([*:2])c1O	1
1392	[*:1]c1cc(C)ccc1OS([*:2])(=O)=O>>[*:1]c1cccc(NS([*:2])(=O)=O)c1	1
1393	[*:1]c1cc(C)ccc1OS([*:2])(=O)=O>>[*:1]c1cc(NS([*:2])(=O)=O)ccc1Cl	1
1394	[*:1]C=C([*:2])Br>>[*:2]c1ncn(C)c1[*:1]	1
1395	[*:1]C=C([*:2])Br>>[*:1]c1ccccc1[*:2]	1
1396	[*:1]C=C([*:2])Br>>[*:1]c1ccc(O)c([*:2])c1	1
1397	[*:1]C=C([*:2])Br>>[*:1]Nc1ccc([*:2])cc1	1
1398	[*:1]C=C([*:2])Br>>[*:1]c1cccc([*:2])c1O	1
1399	[*:1]C=C([*:2])Br>>[*:1]Nc1ccccc1[*:2]	1
1400	[*:1]c1nc[nH]c1[*:2]>>[*:2]c1ncn(C)c1[*:1]	1
1401	[*:1]c1nc[nH]c1[*:2]>>[*:1]c1ncn(C)c1[*:2]	1
1402	[*:1]c1ccc([*:2])cc1>>[*:1]c1ncn(C)c1[*:2]	1
1403	[*:1]c1ccc([*:2])cc1>>[*:1]c1ccc(O)c([*:2])c1	1
1404	[*:1]c1ccc([*:2])cc1>>[*:1]c1cccc([*:2])c1O	1
1405	[*:1]Sc1ccc([*:2])cc1>>[*:2]c1ncn(C)c1[*:1]	1
1406	[*:1]Sc1ccc([*:2])cc1>>[*:1]c1ccccc1[*:2]	1
1407	[*:1]Sc1ccc([*:2])cc1>>[*:1]c1ccc(O)c([*:2])c1	1
1408	[*:1]Sc1ccc([*:2])cc1>>[*:1]c1cccc([*:2])c1O	1
1409	[*:1]Oc1ccc([*:2])cc1>>[*:2]c1ncn(C)c1[*:1]	1
1410	[*:1]Oc1ccc([*:2])cc1>>[*:1]c1ccccc1[*:2]	1
1411	[*:1]Oc1ccc([*:2])cc1>>[*:1]c1ccc(O)c([*:2])c1	1
1412	[*:1]Oc1ccc([*:2])cc1>>[*:1]c1cccc([*:2])c1O	1
1413	[*:1]N=Nc1ccc([*:2])cc1>>[*:2]c1ncn(C)c1[*:1]	1
1414	[*:1]N=Nc1ccc([*:2])cc1>>[*:1]c1ccccc1[*:2]	1
1415	[*:1]N=Nc1ccc([*:2])cc1>>[*:1]c1ccc(O)c([*:2])c1	1
1416	[*:1]N=Nc1ccc([*:2])cc1>>[*:1]Nc1ccc([*:2])cc1	1
1417	[*:1]N=Nc1ccc([*:2])cc1>>[*:1]c1cccc([*:2])c1O	1
1418	[*:1]N=Nc1ccc([*:2])cc1>>[*:1]Nc1ccccc1[*:2]	1
1419	[*:1]/C=C/c1ccccc1[*:2]>>[*:1]C=C([*:2])Br	1
1420	[*:1]/C=C/c1ccccc1[*:2]>>[*:2]c1ncn(C)c1[*:1]	1
1421	[*:1]/C=C/c1ccccc1[*:2]>>[*:1]c1ccccc1[*:2]	1
1422	[*:1]/C=C/c1ccccc1[*:2]>>[*:1]c1ccc(O)c([*:2])c1	1
1423	[*:1]/C=C/c1ccccc1[*:2]>>[*:1]Nc1ccc([*:2])cc1	1
1424	[*:1]/C=C/c1ccccc1[*:2]>>[*:1]c1cccc([*:2])c1O	1
1425	[*:1]/C=C/c1ccccc1[*:2]>>[*:1]Nc1ccccc1[*:2]	1
1426	[*:1]NC(=O)c1csc([*:2])c1>>[*:2]c1ncn(C)c1[*:1]	1
1427	[*:1]NC(=O)c1csc([*:2])c1>>[*:1]c1ccccc1[*:2]	1
1428	[*:1]NC(=O)c1csc([*:2])c1>>[*:1]c1ccc(O)c([*:2])c1	1
1429	[*:1]NC(=O)c1csc([*:2])c1>>[*:1]Nc1ccc([*:2])cc1	1
1430	[*:1]NC(=O)c1csc([*:2])c1>>[*:1]c1cccc([*:2])c1O	1
1431	[*:1]NC(=O)c1csc([*:2])c1>>[*:1]Nc1ccccc1[*:2]	1
1432	[*:1]c1cc(N)cc(N)c1[*:2]>>[*:1]c1ncn(C)c1[*:2]	1
1433	[*:1]c1cc(N)cc(N)c1[*:2]>>[*:1]c1ccccc1[*:2]	1
1434	[*:1]c1cc(N)cc(N)c1[*:2]>>[*:2]c1ccc(O)c([*:1])c1	1
1435	[*:1]c1cc(N)cc(N)c1[*:2]>>[*:1]c1cccc([*:2])c1O	1
1436	[*:1]/C=C/c1ccc([*:2])cc1>>[*:1]C=C([*:2])Br	1
1437	[*:1]/C=C/c1ccc([*:2])cc1>>[*:2]c1ncn(C)c1[*:1]	1
1438	[*:1]/C=C/c1ccc([*:2])cc1>>[*:1]c1ccccc1[*:2]	1
1439	[*:1]/C=C/c1ccc([*:2])cc1>>[*:1]c1ccc(O)c([*:2])c1	1
1440	[*:1]/C=C/c1ccc([*:2])cc1>>[*:1]Nc1ccc([*:2])cc1	1
1441	[*:1]/C=C/c1ccc([*:2])cc1>>[*:1]c1cccc([*:2])c1O	1
1442	[*:1]/C=C/c1ccc([*:2])cc1>>[*:1]Nc1ccccc1[*:2]	1
1443	[*:1]c1ccc([*:2])c([N+](=O)[O-])c1>>[*:1]c1ncn(C)c1[*:2]	1
1444	[*:1]c1ccc([*:2])c([N+](=O)[O-])c1>>[*:1]c1ccccc1[*:2]	1
1445	[*:1]c1ccc([*:2])c([N+](=O)[O-])c1>>[*:2]c1ccc(O)c([*:1])c1	1
1446	[*:1]c1ccc([*:2])c([N+](=O)[O-])c1>>[*:1]c1cccc([*:2])c1O	1
1447	[*:1]c1ccc([N+](=O)[O-])cc1[*:2]>>[*:2]c1ncn(C)c1[*:1]	1
1448	[*:1]c1ccc([N+](=O)[O-])cc1[*:2]>>[*:1]c1ccccc1[*:2]	1
1449	[*:1]c1ccc([N+](=O)[O-])cc1[*:2]>>[*:1]c1cccc([*:2])c1O	1
1450	[*:1]c1cc(C(=O)N([*:2])C)cs1>>[*:1]c1ncn(C)c1[*:2]	1
1451	[*:1]c1cc(C(=O)N([*:2])C)cs1>>[*:1]c1ccccc1[*:2]	1
1452	[*:1]c1cc(C(=O)N([*:2])C)cs1>>[*:2]c1ccc(O)c([*:1])c1	1
1453	[*:1]c1cc(C(=O)N([*:2])C)cs1>>[*:1]c1cccc([*:2])c1O	1
1454	[*:1]CC1CO1>>[*:1]CCCl	1
1455	[*:1]N(C)C>>[*:1]NCc1ccccc1	2
1456	[*:1]/N=C\c1cc(OC)c(OC)c(OC)c1>>[*:1]/N=C\c1ccc(C)cc1	1
1457	[*:1]Nc1ccccc1>>[*:1][H]	2
1458	[*:1]NO>>[*:1][N+](=O)[O-]	8
1459	[*:1]NO>>[*:1][H]	22
1460	[*:1]N=O>>[*:1][H]	15
1461	[*:1]N(C)CS(=O)(=O)O>>[*:1][H]	2
1462	[*:1]N=O>>[*:1]NC(C)=O	4
1463	[*:1]NC(=O)CCl>>[*:1]NC(C)=O	1
1464	[*:1]NC(=O)CO>>[*:1]NC(C)=O	1
1465	[*:1]N(COC)C(=O)CCl>>[*:1]NC(C)=O	1
1466	[*:1]N(COC)C(=O)CCl>>[*:1]N(COC)C(=O)CO	1
1467	[*:1]OC>>[*:1][N+](=O)[O-]	4
1468	[*:1]OC>>[*:1]SCC(N)C(=O)O	1
1469	[*:1]OC>>[*:1][H]	15
1470	[*:1]Oc1ccc(N)cc1>>[*:1][N+](=O)[O-]	2
1471	[*:1]Oc1ccc(N)cc1>>[*:1][H]	5
1472	[*:1]C(=O)Cl>>[*:1]C=O	6
1473	[*:1]C(=O)Cl>>[*:1]NC1=NCCN1	1
1474	[*:1]C(N)=S>>[*:1]C=O	1
1475	[*:1]C(N)=S>>[*:1]NC1=NCCN1	1
1476	[*:1]C(N)=S>>[*:1][H]	1
1477	[*:1]N1CCNC(C)C1>>[*:1]c1ccncc1	1
1478	[*:1]c1ccc(O)cc1>>[*:1]c1ccncc1	1
1479	[*:1]C(=O)N(C)N=O>>[*:1]C(=O)NC	2
1480	[*:1]CC>>[*:1]N=Nc1ccccc1	1
1481	[*:1]C(C)C>>[*:1]N=Nc1ccccc1	1
1482	[*:1]CCCC>>[*:1]N=Nc1ccccc1	1
1483	[*:1]N=Nc1ccc([N+](=O)[O-])cc1>>[*:1]N=Nc1ccccc1	2
1484	[*:1]/N=N\c1ccc([N+](=O)[O-])cc1>>[*:1]C(C)(C)C	1
1485	[*:1]/N=N\c1ccc([N+](=O)[O-])cc1>>[*:1]N=Nc1ccccc1	2
1486	[*:1]/N=N\c1ccc([N+](=O)[O-])cc1>>[*:1]/N=N\c1ccccc1	1
1487	[*:1][C@H]1O[C@@H](CO)[C@H](O)[C@@H](O)[C@@H]1O>>[*:1][C@H]1O[C@H](CO)[C@@H](O)[C@H](O)[C@H]1O	1
1488	[*:1]C1OC(CO)C(O)C(O)C1O>>[*:1][C@H]1O[C@H](CO)[C@@H](O)[C@H](O)[C@H]1O	1
1489	[*:1]N=Nc1ccc(C)cc1C>>[*:1][H]	3
1490	[*:1]N=Nc1ccc(S(=O)(=O)O)cc1>>[*:1][H]	2
1491	[*:1]N=Nc1ccccc1>>[*:1]N=O	1
1492	[*:1]N=Nc1ccccc1>>[*:1][H]	4
1493	[*:1]N=Nc1ccccc1C>>[*:1]N=O	1
1494	[*:1]N=Nc1ccccc1C>>[*:1][H]	1
1495	[*:1]N=Nc1ccccc1OC>>[*:1]N=O	1
1496	[*:1]N=Nc1ccccc1OC>>[*:1][H]	1
1497	[*:1]N=Nc1ccc(C)cc1C>>[*:1]N=O	1
1498	[*:1]N=Nc1ccc(C)cc1C>>[*:1]N=Nc1cccc(C)c1C	1
1499	[*:1]N=Nc1ccc(C)cc1C>>[*:1]N=Nc1ccc(S(=O)(=O)O)cc1	1
1500	[*:1]N=Nc1ccc([N+](=O)[O-])cc1>>[*:1][H]	3
1501	[*:1]c1ccc(S(=O)(=O)O)cc1S(=O)(=O)O>>[*:1]c1ccccc1C(=O)O	1
1502	[*:1]Nc1ccc(NS(=O)(=O)CCCN)cc1>>[*:1]Nc1ccc(NS(C)(=O)=O)cc1	2
1503	[*:1]CBr>>[*:1]OS(=O)(=O)O	1
1504	[*:1]CBr>>[*:1]OC1OC(C(=O)O)C(O)C(O)C1O	1
1505	[*:1]N=O>>[*:1]OS(=O)(=O)O	2
1506	[*:1]N=O>>[*:1]OC1OC(C(=O)O)C(O)C(O)C1O	2
1507	[*:1]CO>>[*:1]OS(=O)(=O)O	1
1508	[*:1]CO>>[*:1]OC1OC(C(=O)O)C(O)C(O)C1O	1
1509	[*:1]COC(C)=O>>[*:1]OS(=O)(=O)O	1
1510	[*:1]COC(C)=O>>[*:1]OC1OC(C(=O)O)C(O)C(O)C1O	1
1511	[*:1]COS(=O)(=O)O>>[*:1]OS(=O)(=O)O	2
1512	[*:1]COS(=O)(=O)O>>[*:1]OC1OC(C(=O)O)C(O)C(O)C1O	2
1513	[*:1]CC>>[*:1][N+](=O)[O-]	1
1514	[*:1]CCl>>[*:1][N+](=O)[O-]	2
1515	[*:1]CBr>>[*:1][N+](=O)[O-]	2
1516	[*:1]CO>>[*:1][N+](=O)[O-]	1
1517	[*:1][C@@H]1CO1>>[*:1][N+](=O)[O-]	3
1518	[*:1]COC(C)=O>>[*:1][N+](=O)[O-]	1
1519	[*:1]COS(=O)(=O)O>>[*:1][N+](=O)[O-]	1
1520	[*:1]OC>>[*:1]OCC1OC1(C)C	3
1521	[*:1]OC>>[*:1]OC[C@@H]1OC1(C)C	2
1522	[*:1]OCC=C(C)C>>[*:1]OC[C@@H]1OC1(C)C	1
1523	[*:1]OCC=C(C)C>>[*:1][H]	1
1524	[*:1]OP(=O)(OCC)OCC>>[*:1]OP(=S)(OCC)OCC	1
1525	[*:1]c1cc(Cl)c(N)cc1Cl>>[*:1][H]	1
1526	[*:1]OC>>[*:1]S(=O)(=O)O	8
1527	[*:1]/C(N)=N/O>>[*:1]C(=O)O	3
1528	[*:1]/C(N)=N/O>>[*:1]C(=O)OCCC	1
1529	[*:1]NCC>>[*:1][H]	3
1530	[*:1]/C=C\C>>[*:1]C=O	1
1531	[*:1]/C=C/C>>[*:1]C=O	1
1532	[*:1]C1OC1C>>[*:1]C=O	2
1533	[*:1]C(O)c1ncc([N+](=O)[O-])n1C>>[*:1][N+](=O)[O-]	1
1534	[*:1]C(O)c1ncc([N+](=O)[O-])n1C>>[*:1]c1cc(OC)cc(C(C)(C)C)c1O	1
1535	[*:1]C(O)c1ncc([N+](=O)[O-])n1C>>[*:1][H]	1
1536	[*:1]C(O)c1[nH]cc([N+](=O)[O-])[n+]1C>>[*:1][N+](=O)[O-]	1
1537	[*:1]C(O)c1[nH]cc([N+](=O)[O-])[n+]1C>>[*:1]c1cc(OC)cc(C(C)(C)C)c1O	1
1538	[*:1]C(O)c1[nH]cc([N+](=O)[O-])[n+]1C>>[*:1][H]	1
1539	[*:1]N=O>>[*:1]NO	2
1540	[*:1]N=O>>[*:1]S(=O)(=O)O	1
1541	[*:1]C(=O)O>>[*:1]NO	2
1542	[*:1]C(=O)O>>[*:1]S(=O)(=O)O	5
1543	[*:1]CC>>[*:1]OCC	2
1544	[*:1]CC>>[*:1]OCCC	1
1545	[*:1]CC>>[*:1]OCCCC	1
1546	[*:1]OC>>[*:1]OCCC	1
1547	[*:1]OC>>[*:1]OCCCC	1
1548	[*:1]C(F)(F)F>>[*:1]OCC	1
1549	[*:1]C(F)(F)F>>[*:1]OCCC	1
1550	[*:1]C(F)(F)F>>[*:1]OCCCC	1
1551	[*:1]CC>>[*:1]CCC	1
1552	[*:1]OC(=O)NC>>[*:1][H]	3
1553	[*:1]N(CC)CC>>[*:1]c1ccc(N(CC)CC)cc1	1
1554	[*:1]N=O>>[*:1][N+](=O)[O-]	7
1555	[*:1][N+](=O)[O-]>>[*:1]c1ccc(-c2ccc(N)cc2)cc1	1
1556	[*:1]NC(C)=O>>[*:1]c1ccc(-c2ccc(N)cc2)cc1	1
1557	[*:1]N=O>>[*:1]c1ccccc1	4
1558	[*:1]NO>>[*:1]c1ccccc1	4
1559	[*:1][N+](=O)[O-]>>[*:1]c1ccccc1	10
1560	[*:1]C(=O)CBr>>[*:1]c1ccccc1	1
1561	[*:1]C(=O)CBr>>[*:1]C1OC1C(=O)c1ccccc1	1
1562	[*:1]C(=O)CBr>>[*:1][H]	1
1563	[*:1]N(O)C=O>>[*:1]c1ccccc1	2
1564	[*:1]N(O)C=O>>[*:1][H]	8
1565	[*:1]NC(=O)O>>[*:1]c1ccccc1	1
1566	[*:1]NC(=O)O>>[*:1][H]	1
1567	[*:1]NC(C)=O>>[*:1]c1ccccc1	2
1568	[*:1]NC(C)=O>>[*:1][H]	17
1569	[*:1]C1(C)CO1>>[*:1]c1ccccc1	2
1570	[*:1]C1(C)CO1>>[*:1]C1OC1C(=O)c1ccccc1	1
1571	[*:1]CC[C@H]1CO1>>[*:1]c1ccccc1	1
1572	[*:1]CC[C@H]1CO1>>[*:1][H]	3
1573	[*:1]OC(=O)NC>>[*:1]c1ccccc1	1
1574	[*:1]N(O)C(C)=O>>[*:1]c1ccccc1	2
1575	[*:1]N(O)C(C)=O>>[*:1][H]	7
1576	[*:1]OCC1CO1>>[*:1]c1ccccc1	4
1577	[*:1]N(O)C(=O)CC>>[*:1]c1ccccc1	1
1578	[*:1]N(O)C(=O)CC>>[*:1][H]	3
1579	[*:1]N(OC(C)=O)C(C)=O>>[*:1]c1ccccc1	1
1580	[*:1]N(OC(C)=O)C(C)=O>>[*:1][H]	2
1581	[*:1]C(=O)N(OCCCC)OC(C)=O>>[*:1]c1ccccc1	1
1582	[*:1]C(=O)N(OCCCC)OC(C)=O>>[*:1]C1OC1C(=O)c1ccccc1	1
1583	[*:1]C(=O)N(OCCCC)OC(C)=O>>[*:1][H]	1
1584	[*:1]NC(C)=O>>[*:1]OC	1
1585	[*:1]NC(C)=O>>[*:1]Oc1ccccc1	1
1586	[*:1]C#N>>[*:1]C(C)(C)C	1
1587	[*:1]OC>>[*:1]c1ccccc1	2
1588	[*:1]C(=O)O>>[*:1]c1ccccc1	2
1589	[*:1]N(C)C>>[*:1]N/N=C1\C(=O)C=Cc2ccccc21	1
1590	[*:1]N(C)CCC#N>>[*:1]N/N=C1\C(=O)C=Cc2ccccc21	1
1591	[*:1]N(C)OC(=O)c1ccccc1>>[*:1]N/N=C1\C(=O)C=Cc2ccccc21	1
1592	[*:1]N(O)C=O>>[*:1]NC(=O)N(C)OC	1
1593	[*:1]N=NN(C)C>>[*:1]c1ccccc1	2
1594	[*:1]N=NN(C)C>>[*:1]NC(=O)N(C)OC	1
1595	[*:1]N=NN(C)C>>[*:1][H]	5
1596	[*:1]/N=N/N(C)C>>[*:1]CCl	3
1597	[*:1]/N=N/N(C)C>>[*:1]CO	5
1598	[*:1]/N=N/N(C)C>>[*:1]CBr	1
1599	[*:1]/N=N/N(C)C>>[*:1]C1(C)CO1	1
1600	[*:1]/N=N/N(C)C>>[*:1]C(=O)CBr	2
1601	[*:1]/N=N/N(C)C>>[*:1]N(O)C(C)=O	4
1602	[*:1]/N=N/N(C)C>>[*:1]c1ccccc1	2
1603	[*:1]/N=N/N(C)C>>[*:1]NC(=O)N(C)OC	1
1604	[*:1]/N=N/N(C)C>>[*:1][H]	7
1605	[*:1]CN(C)N=O>>[*:1]CO	6
1606	[*:1]CN(C)N=O>>[*:1]N(O)C(C)=O	3
1607	[*:1]CN(C)N=O>>[*:1]c1ccccc1	3
1608	[*:1]CN(C)N=O>>[*:1]NC(=O)N(C)OC	1
1609	[*:1]CN(C)N=O>>[*:1][H]	10
1610	[*:1]C1(C)CO1>>[*:1]CCl	2
1611	[*:1]C1(C)CO1>>[*:1]CO	4
1612	[*:1]C1(C)CO1>>[*:1][N+](=O)[O-]	2
1613	[*:1]C1OC1C>>[*:1]CCl	2
1614	[*:1]C1OC1C>>[*:1]CO	2
1615	[*:1]C1OC1C>>[*:1][N+](=O)[O-]	1
1616	[*:1]C1OC1C>>[*:1][H]	1
1617	[*:1]CN(C)N=O>>[*:1][N+](=O)[O-]	6
1618	[*:1]NC>>[*:1][H]	4
1619	[*:1]N/N=N/C>>[*:1]NN	1
1620	[*:1]N/N=N/C>>[*:1]NC(C)=O	1
1621	[*:1]N/N=N/C>>[*:1]N=NN(C)C	1
1622	[*:1]N/N=N/C>>[*:1]OCCCCCCCC	1
1623	[*:1]N/N=N/C>>[*:1][H]	2
1624	[*:1]/N=N/N(C)C>>[*:1]NN	1
1625	[*:1]/N=N/N(C)C>>[*:1]C(=O)O	5
1626	[*:1]/N=N/N(C)C>>[*:1]NC(C)=O	3
1627	[*:1]/N=N/N(C)C>>[*:1]C(C)(C)C	2
1628	[*:1]/N=N/N(C)C>>[*:1]N=NN(C)C	1
1629	[*:1]/N=N/N(C)C>>[*:1]CN(C)N=O	2
1630	[*:1]/N=N/N(C)C>>[*:1]OCCCCCCCC	1
1631	[*:1][N+]#N>>[*:1][H]	8
1632	[*:1]CCC(=O)CCC#N>>[*:1]NN	1
1633	[*:1]CCC(=O)CCC#N>>[*:1]NC(C)=O	1
1634	[*:1]CCC(=O)CCC#N>>[*:1]N=NN(C)C	1
1635	[*:1]CCC(=O)CCC#N>>[*:1]CN(C)N=O	1
1636	[*:1]CCC(=O)CCC#N>>[*:1]OCCCCCCCC	1
1637	[*:1]CCC(=O)CCC#N>>[*:1][H]	2
1638	[*:1]/C=C\c1ccc([N+](=O)[O-])o1>>[*:1]NN	1
1639	[*:1]/C=C\c1ccc([N+](=O)[O-])o1>>[*:1]C(=O)O	1
1640	[*:1]/C=C\c1ccc([N+](=O)[O-])o1>>[*:1]NC(C)=O	1
1641	[*:1]/C=C\c1ccc([N+](=O)[O-])o1>>[*:1]C(C)(C)C	1
1642	[*:1]/C=C\c1ccc([N+](=O)[O-])o1>>[*:1]N=NN(C)C	1
1643	[*:1]/C=C\c1ccc([N+](=O)[O-])o1>>[*:1]CN(C)N=O	1
1644	[*:1]/C=C\c1ccc([N+](=O)[O-])o1>>[*:1]OCCCCCCCC	1
1645	[*:1]/C=C\c1ccc([N+](=O)[O-])o1>>[*:1][H]	2
1646	[*:1]OC[C@H]1CO1>>[*:1]c1ccc([N+](=O)[O-])cc1	1
1647	[*:1]OCC1CO1>>[*:1]c1ccc([N+](=O)[O-])cc1	1
1648	[*:1]c1ccc(NO)cc1>>[*:1]c1ccc([N+](=O)[O-])cc1	1
1649	[*:1]c1ccc(N=O)cc1>>[*:1]c1ccc([N+](=O)[O-])cc1	1
1650	[*:1]CON(OC(C)=O)C([*:2])=O>>[*:1]OP(=O)(O[*:2])Oc1ccccc1	3
1651	[*:1]C(=O)ON(OCc1ccccc1)C([*:2])=O>>[*:1]OP(=O)(O[*:2])Oc1ccccc1	1
1652	[*:1]CON(OC([*:2])=O)C(=O)c1ccccc1>>[*:1]OP(=O)(O[*:2])Oc1ccccc1	1
1653	[*:1]CON(OC([*:2])=O)C([*:3])=O>>[*:1]OP(=O)(O[*:2])O[*:3]	4
1654	[*:1]C=Cc1ccc(N)cc1>>[*:1][H]	1
1655	[*:1]NO>>[*:1]S(=O)(=O)O	4
1656	[*:1]C(=O)O>>[*:1]N=O	2
1657	[*:1][N+]#N>>[*:1][N+](=O)[O-]	4
1658	[*:1]NO>>[*:1]S(=O)(=O)NCC	1
1659	[*:1]N(C)C>>[*:1][N+](=O)[O-]	1
1660	[*:1]N(C)C>>[*:1]NC(N)=O	1
1661	[*:1]N(C)C>>[*:1]NC(=O)CBr	1
1662	[*:1]N(C)C>>[*:1]N(O)C(C)=O	1
1663	[*:1]N(C)C>>[*:1]S(=O)(=O)NCC	1
1664	[*:1]N(C)C>>[*:1]N(CCCl)CCCl	1
1665	[*:1]N(C)C>>[*:1]NC(=O)CC(C)=O	1
1666	[*:1]C(=O)Cl>>[*:1]C=C	4
1667	[*:1]C(=O)Cl>>[*:1]CCl	1
1668	[*:1]C(=O)Cl>>[*:1]CC	4
1669	[*:1]C(=O)Cl>>[*:1]CO	5
1670	[*:1]C(=O)Cl>>[*:1][N+](=O)[O-]	5
1671	[*:1]C(=O)Cl>>[*:1]C(C)(C)O	1
1672	[*:1]C(=O)Cl>>[*:1]NC(N)=O	1
1673	[*:1]C(=O)Cl>>[*:1]C(=O)OC	2
1674	[*:1]C(=O)Cl>>[*:1]C(C)(C)C	1
1675	[*:1]C(=O)Cl>>[*:1]CN(C)N=O	1
1676	[*:1]C(=O)Cl>>[*:1]NC(=O)CBr	2
1677	[*:1]C(=O)Cl>>[*:1]N(O)C(C)=O	2
1678	[*:1]C(=O)Cl>>[*:1]S(=O)(=O)NCC	1
1679	[*:1]C(=O)Cl>>[*:1]N(CCCl)CCCl	1
1680	[*:1]C(=O)Cl>>[*:1]Cc1ccccc1	1
1681	[*:1]C(=O)Cl>>[*:1]NC(=O)CC(C)=O	2
1682	[*:1]N(O)C=O>>[*:1][N+](=O)[O-]	1
1683	[*:1]N(O)C=O>>[*:1]NC(N)=O	1
1684	[*:1]N(O)C=O>>[*:1]NC(=O)CBr	1
1685	[*:1]N(O)C=O>>[*:1]S(=O)(=O)NCC	1
1686	[*:1]N(O)C=O>>[*:1]NC(=O)CC(C)=O	1
1687	[*:1]NCCCl>>[*:1][N+](=O)[O-]	1
1688	[*:1]NCCCl>>[*:1]S(=O)(=O)NCC	1
1689	[*:1]NCCCl>>[*:1][H]	1
1690	[*:1]CC1CO1>>[*:1]CCl	3
1691	[*:1]CC1CO1>>[*:1][N+](=O)[O-]	2
1692	[*:1]CC1CO1>>[*:1]NC(N)=O	1
1693	[*:1]CC1CO1>>[*:1]CN(C)N=O	2
1694	[*:1]CC1CO1>>[*:1]NC(=O)CBr	2
1695	[*:1]CC1CO1>>[*:1]N(O)C(C)=O	3
1696	[*:1]CC1CO1>>[*:1]S(=O)(=O)NCC	1
1697	[*:1]CC1CO1>>[*:1]N(CCCl)CCCl	1
1698	[*:1]CC1CO1>>[*:1]NC(=O)CC(C)=O	1
1699	[*:1]OC[C@H]1CO1>>[*:1]S(=O)(=O)NCC	1
1700	[*:1]CC[C@H]1CO1>>[*:1]CCl	2
1701	[*:1]CC[C@H]1CO1>>[*:1]CO	2
1702	[*:1]CC[C@H]1CO1>>[*:1][N+](=O)[O-]	1
1703	[*:1]CC[C@H]1CO1>>[*:1]NC(N)=O	1
1704	[*:1]CC[C@H]1CO1>>[*:1]CN(C)N=O	1
1705	[*:1]CC[C@H]1CO1>>[*:1]NC(=O)CBr	1
1706	[*:1]CC[C@H]1CO1>>[*:1]N(O)C(C)=O	2
1707	[*:1]CC[C@H]1CO1>>[*:1]S(=O)(=O)NCC	1
1708	[*:1]CC[C@H]1CO1>>[*:1]N(CCCl)CCCl	1
1709	[*:1]CC[C@H]1CO1>>[*:1]Cc1ccccc1	1
1710	[*:1]CC[C@H]1CO1>>[*:1]NC(=O)CC(C)=O	1
1711	[*:1]N=NN(C)C>>[*:1][N+](=O)[O-]	2
1712	[*:1]N=NN(C)C>>[*:1]NC(N)=O	1
1713	[*:1]N=NN(C)C>>[*:1]NC(=O)CBr	2
1714	[*:1]N=NN(C)C>>[*:1]S(=O)(=O)NCC	1
1715	[*:1]N=NN(C)C>>[*:1]NC(=O)CC(C)=O	1
1716	[*:1]S(=O)(=O)OC>>[*:1][N+](=O)[O-]	2
1717	[*:1]S(=O)(=O)OC>>[*:1][H]	2
1718	[*:1]OCC1CO1>>[*:1][N+](=O)[O-]	4
1719	[*:1]OCC1CO1>>[*:1]S(=O)(=O)NCC	1
1720	[*:1]/N=N/N(C)C>>[*:1]C=C	2
1721	[*:1]/N=N/N(C)C>>[*:1]C#N	3
1722	[*:1]/N=N/N(C)C>>[*:1]C=O	2
1723	[*:1]/N=N/N(C)C>>[*:1]CC	3
1724	[*:1]/N=N/N(C)C>>[*:1][N+](=O)[O-]	2
1725	[*:1]/N=N/N(C)C>>[*:1]C(C)(C)O	1
1726	[*:1]/N=N/N(C)C>>[*:1]NC(N)=O	1
1727	[*:1]/N=N/N(C)C>>[*:1]C(=O)OC	2
1728	[*:1]/N=N/N(C)C>>[*:1]NC(=O)CBr	2
1729	[*:1]/N=N/N(C)C>>[*:1]S(=O)(=O)NCC	1
1730	[*:1]/N=N/N(C)C>>[*:1]N(CCCl)CCCl	1
1731	[*:1]/N=N/N(C)C>>[*:1]Cc1ccccc1	1
1732	[*:1]/N=N/N(C)C>>[*:1]NC(=O)CC(C)=O	1
1733	[*:1]S(=O)(=O)NN>>[*:1][N+](=O)[O-]	1
1734	[*:1]S(=O)(=O)NN>>[*:1][H]	1
1735	[*:1]S(=O)(=O)OCC>>[*:1][N+](=O)[O-]	2
1736	[*:1]S(=O)(=O)OCC>>[*:1][H]	2
1737	[*:1]S(=O)(=O)OC(C)C>>[*:1][N+](=O)[O-]	1
1738	[*:1]S(=O)(=O)OC(C)C>>[*:1][H]	1
1739	[*:1]N(CCO)CCO>>[*:1][N+](=O)[O-]	1
1740	[*:1]N(CCO)CCO>>[*:1]NC(N)=O	1
1741	[*:1]N(CCO)CCO>>[*:1]NC(=O)CBr	1
1742	[*:1]N(CCO)CCO>>[*:1]N(O)C(C)=O	1
1743	[*:1]N(CCO)CCO>>[*:1]S(=O)(=O)NCC	1
1744	[*:1]N(CCO)CCO>>[*:1]NC(=O)CC(C)=O	1
1745	[*:1]N(CCO)CCO>>[*:1][H]	2
1746	[*:1]S(=O)(=O)OCC#C>>[*:1][N+](=O)[O-]	1
1747	[*:1]S(=O)(=O)OCC#C>>[*:1][H]	1
1748	[*:1]S(=O)(=O)OCCC>>[*:1][N+](=O)[O-]	1
1749	[*:1]S(=O)(=O)OCCC>>[*:1][H]	1
1750	[*:1]OS(=O)(=O)C(C)C>>[*:1][N+](=O)[O-]	1
1751	[*:1]OS(=O)(=O)C(C)C>>[*:1]S(=O)(=O)NCC	1
1752	[*:1]OS(=O)(=O)C(C)C>>[*:1][H]	1
1753	[*:1]N([*:2])N>>[*:1]OP(=O)(O[*:2])Oc1ccc(C)cc1	1
1754	[*:1]CN=NN[*:2]>>[*:1]COS([*:2])(=O)=O	1
1755	[*:1]CN=NN[*:2]>>[*:1]OP(=O)(O[*:2])Oc1ccccc1	1
1756	[*:1]C/N=N/N[*:2]>>[*:1]COS([*:2])(=O)=O	1
1757	[*:1]C/N=N/N[*:2]>>[*:1]OP(=O)(O[*:2])Oc1ccccc1	1
1758	[*:1]CON(OC(C)=O)C([*:2])=O>>[*:2]COS([*:1])(=O)=O	1
1759	[*:1]N(CCCl)CCCl>>[*:1][H]	4
1760	[*:1]OCc1ccccc1>>[*:1][H]	1
1761	[*:1]C#N>>[*:1]OC	3
1762	[*:1]C#N>>[*:1]C(=O)OC	1
1763	[*:1]NNC(C)=O>>[*:1]OC	1
1764	[*:1]NNC(C)=O>>[*:1][N+](=O)[O-]	2
1765	[*:1]NNC(C)=O>>[*:1]OC(C)=O	1
1766	[*:1]NNC(C)=O>>[*:1][H]	2
1767	[*:1]N=Nc1ccc(N(C)C)cc1>>[*:1][H]	2
1768	[*:1]/N=N/c1ccc(N(C)C)cc1>>[*:1][H]	2
1769	[*:1]C(Cl)(Cl)Cl>>[*:1]NO	2
1770	[*:1]C(Cl)(Cl)Cl>>[*:1]C=O	3
1771	[*:1]C(Cl)(Cl)Cl>>[*:1]C(F)(F)F	3
1772	[*:1]C(Cl)(Cl)Cl>>[*:1]N(O)C=O	2
1773	[*:1]C(Cl)(Cl)Cl>>[*:1]N(O)C(C)=O	3
1774	[*:1]C(Cl)(Cl)Cl>>[*:1]NC(=O)CC	1
1775	[*:1]C(Cl)(Cl)Cl>>[*:1]N(O)C(=O)CC	1
1776	[*:1]C(Cl)(Cl)Cl>>[*:1]N1C(=O)CCC1=O	2
1777	[*:1]C(Cl)(Cl)Cl>>[*:1]NC(=O)CCC(=O)O	1
1778	[*:1]C(Cl)(Cl)Cl>>[*:1]NC(=O)CCC(N)=O	1
1779	[*:1]C(Cl)(Cl)Cl>>[*:1]NC(=O)N(C)CCO	1
1780	[*:1]C(Cl)(Cl)Cl>>[*:1]N(C(=O)CC)[C@@H]1CCC[C@H]1N(C)C	1
1781	[*:1]C(Cl)(Cl)Cl>>[*:1][H]	4
1782	[*:1]NC(=O)N(C)C>>[*:1]NO	1
1783	[*:1]NC(=O)N(C)C>>[*:1]NC(=O)N(C)CCO	1
1784	[*:1]NC(=O)N(C)C>>[*:1][H]	1
1785	[*:1]NC(=O)N(C)OC>>[*:1]NO	1
1786	[*:1]NC(=O)N(C)OC>>[*:1][H]	1
1787	[*:1][N+](=O)[O-]>>[*:1]c1ccc(Cl)c(Cl)c1	1
1788	[*:1][N+](=O)[O-]>>[*:1]c1cccc(Cl)c1Cl	1
1789	[*:1]C(C)=O>>[*:1]C(Cl)=C(Cl)Cl	1
1790	[*:1]C(C)=O>>[*:1]N1C(=O)CCC1=O	1
1791	[*:1]C(C)=O>>[*:1]c1ccc(Cl)c(Cl)c1	1
1792	[*:1]C(C)=O>>[*:1]NC(=O)CCC(=O)O	1
1793	[*:1]C(C)=O>>[*:1]NC(=O)CCC(N)=O	1
1794	[*:1]C(C)=O>>[*:1]c1cccc(Cl)c1Cl	1
1795	[*:1]C(=O)O>>[*:1]C(F)(F)F	3
1796	[*:1]N(O)C=O>>[*:1]NO	1
1797	[*:1]N(O)C=O>>[*:1]SC	1
1798	[*:1]N(O)C=O>>[*:1]S(=O)O	1
1799	[*:1]N(O)C=O>>[*:1]S(C)=O	1
1800	[*:1]N(O)C=O>>[*:1]S(C)(=O)=O	1
1801	[*:1]N(O)C=O>>[*:1]OCC(=O)O	2
1802	[*:1]N(O)C=O>>[*:1]NC(=O)N(C)C	1
1803	[*:1]N(O)C=O>>[*:1]N1C(=O)CCC1=O	1
1804	[*:1]C(Cl)(Cl)Cl>>[*:1]CO	2
1805	[*:1]C(Cl)(Cl)Cl>>[*:1]SC	1
1806	[*:1]C(Cl)(Cl)Cl>>[*:1]CCl	1
1807	[*:1]C(Cl)(Cl)Cl>>[*:1]S(=O)O	1
1808	[*:1]C(Cl)(Cl)Cl>>[*:1]S(C)=O	1
1809	[*:1]C(Cl)(Cl)Cl>>[*:1]CC#N	2
1810	[*:1]C(Cl)(Cl)Cl>>[*:1]CC(=O)O	1
1811	[*:1]C(Cl)(Cl)Cl>>[*:1]S(C)(=O)=O	1
1812	[*:1]C(Cl)(Cl)Cl>>[*:1]OCC(=O)O	3
1813	[*:1]C(Cl)(Cl)Cl>>[*:1]N(O)C(=O)CO	1
1814	[*:1]C(Cl)(Cl)Cl>>[*:1]NC(=O)N(C)C	1
1815	[*:1]C(Cl)(Cl)Cl>>[*:1]CC(N)C(=O)OC	1
1816	[*:1]CC1CO1>>[*:1]NO	1
1817	[*:1]CC1CO1>>[*:1]SC	1
1818	[*:1]CC1CO1>>[*:1]S(=O)O	1
1819	[*:1]CC1CO1>>[*:1]S(C)=O	1
1820	[*:1]CC1CO1>>[*:1]S(C)(=O)=O	1
1821	[*:1]CC1CO1>>[*:1]OCC(=O)O	2
1822	[*:1]CC1CO1>>[*:1]N(O)C(=O)CO	1
1823	[*:1]CC1CO1>>[*:1]NC(=O)N(C)C	1
1824	[*:1]CC1CO1>>[*:1]N1C(=O)CCC1=O	1
1825	[*:1]C1(C)CO1>>[*:1]NO	1
1826	[*:1]C1(C)CO1>>[*:1]SC	1
1827	[*:1]C1(C)CO1>>[*:1]C=O	1
1828	[*:1]C1(C)CO1>>[*:1]S(=O)O	1
1829	[*:1]C1(C)CO1>>[*:1]S(C)=O	1
1830	[*:1]C1(C)CO1>>[*:1]CC#N	2
1831	[*:1]C1(C)CO1>>[*:1]CC(=O)O	1
1832	[*:1]C1(C)CO1>>[*:1]S(C)(=O)=O	1
1833	[*:1]C1(C)CO1>>[*:1]N(O)C(C)=O	2
1834	[*:1]C1(C)CO1>>[*:1]OCC(=O)O	2
1835	[*:1]C1(C)CO1>>[*:1]N(O)C(=O)CO	1
1836	[*:1]C1(C)CO1>>[*:1]NC(=O)N(C)C	1
1837	[*:1]C1(C)CO1>>[*:1]CC(N)C(=O)OC	1
1838	[*:1]C1(C)CO1>>[*:1]N1C(=O)CCC1=O	1
1839	[*:1]CC[C@H]1CO1>>[*:1]NO	1
1840	[*:1]CC[C@H]1CO1>>[*:1]SC	1
1841	[*:1]CC[C@H]1CO1>>[*:1]S(=O)O	1
1842	[*:1]CC[C@H]1CO1>>[*:1]S(C)=O	1
1843	[*:1]CC[C@H]1CO1>>[*:1]S(C)(=O)=O	1
1844	[*:1]CC[C@H]1CO1>>[*:1]OCC(=O)O	1
1845	[*:1]CC[C@H]1CO1>>[*:1]N(O)C(=O)CO	1
1846	[*:1]CC[C@H]1CO1>>[*:1]NC(=O)N(C)C	1
1847	[*:1]CC[C@H]1CO1>>[*:1]N1C(=O)CCC1=O	1
1848	[*:1]N=NN(C)C>>[*:1]NO	1
1849	[*:1]N=NN(C)C>>[*:1]SC	1
1850	[*:1]N=NN(C)C>>[*:1]S(=O)O	1
1851	[*:1]N=NN(C)C>>[*:1]S(C)=O	1
1852	[*:1]N=NN(C)C>>[*:1]S(C)(=O)=O	1
1853	[*:1]N=NN(C)C>>[*:1]OCC(=O)O	2
1854	[*:1]N=NN(C)C>>[*:1]NC(=O)N(C)C	1
1855	[*:1]/N=N/N(C)C>>[*:1]NO	1
1856	[*:1]/N=N/N(C)C>>[*:1]SC	1
1857	[*:1]/N=N/N(C)C>>[*:1]S(=O)O	1
1858	[*:1]/N=N/N(C)C>>[*:1]S(C)=O	1
1859	[*:1]/N=N/N(C)C>>[*:1]CC#N	2
1860	[*:1]/N=N/N(C)C>>[*:1]C(=O)Cl	1
1861	[*:1]/N=N/N(C)C>>[*:1]CC(=O)O	1
1862	[*:1]/N=N/N(C)C>>[*:1]S(C)(=O)=O	1
1863	[*:1]/N=N/N(C)C>>[*:1]C(F)(F)F	2
1864	[*:1]/N=N/N(C)C>>[*:1]C(=O)NCO	1
1865	[*:1]/N=N/N(C)C>>[*:1]OCC(=O)O	2
1866	[*:1]/N=N/N(C)C>>[*:1]N(O)C(=O)CO	1
1867	[*:1]/N=N/N(C)C>>[*:1]NC(=O)N(C)C	1
1868	[*:1]/N=N/N(C)C>>[*:1]CC(N)C(=O)OC	1
1869	[*:1]/N=N/N(C)C>>[*:1]N1C(=O)CCC1=O	1
1870	[*:1]/N=N/N(C)C>>[*:1]C(CCN(C)C)c1ccccn1	2
1871	[*:1]CN(C)N=O>>[*:1]NO	1
1872	[*:1]CN(C)N=O>>[*:1]SC	1
1873	[*:1]CN(C)N=O>>[*:1]S(=O)O	1
1874	[*:1]CN(C)N=O>>[*:1]S(C)=O	1
1875	[*:1]CN(C)N=O>>[*:1]S(C)(=O)=O	1
1876	[*:1]CN(C)N=O>>[*:1]OCC(=O)O	2
1877	[*:1]CN(C)N=O>>[*:1]N(O)C(=O)CO	1
1878	[*:1]CN(C)N=O>>[*:1]NC(=O)N(C)C	2
1879	[*:1]CN(C)N=O>>[*:1]N1C(=O)CCC1=O	1
1880	[*:1]CNC(=O)C(C)Br>>[*:1]CO	2
1881	[*:1]CNC(=O)C(C)Br>>[*:1]NO	1
1882	[*:1]CNC(=O)C(C)Br>>[*:1]SC	1
1883	[*:1]CNC(=O)C(C)Br>>[*:1]S(=O)O	1
1884	[*:1]CNC(=O)C(C)Br>>[*:1]S(C)=O	1
1885	[*:1]CNC(=O)C(C)Br>>[*:1]S(C)(=O)=O	1
1886	[*:1]CNC(=O)C(C)Br>>[*:1]N(O)C(C)=O	1
1887	[*:1]CNC(=O)C(C)Br>>[*:1]OCC(=O)O	1
1888	[*:1]CNC(=O)C(C)Br>>[*:1]N(O)C(=O)CO	1
1889	[*:1]CNC(=O)C(C)Br>>[*:1]NC(=O)N(C)C	1
1890	[*:1]CNC(=O)C(C)Br>>[*:1]N1C(=O)CCC1=O	1
1891	[*:1]CNC(=O)C(C)Br>>[*:1][H]	2
1892	[*:1]N(O)C(=O)C(C)C>>[*:1]NO	1
1893	[*:1]N(O)C(=O)C(C)C>>[*:1]SC	1
1894	[*:1]N(O)C(=O)C(C)C>>[*:1]S(=O)O	1
1895	[*:1]N(O)C(=O)C(C)C>>[*:1]S(C)=O	1
1896	[*:1]N(O)C(=O)C(C)C>>[*:1]S(C)(=O)=O	1
1897	[*:1]N(O)C(=O)C(C)C>>[*:1]N(O)C(C)=O	1
1898	[*:1]N(O)C(=O)C(C)C>>[*:1]OCC(=O)O	1
1899	[*:1]N(O)C(=O)C(C)C>>[*:1]N(O)C(=O)CO	1
1900	[*:1]N(O)C(=O)C(C)C>>[*:1]NC(=O)N(C)C	1
1901	[*:1]N(O)C(=O)C(C)C>>[*:1]N1C(=O)CCC1=O	1
1902	[*:1]N(O)C(=O)C(C)C>>[*:1][H]	1
1903	[*:1]C(=O)Cl>>[*:1]OCC(=O)O	2
1904	[*:1]C(=O)Cl>>[*:1]OC(=O)CO	1
1905	[*:1]C(=O)Cl>>[*:1]OCC(=O)OC	1
1906	[*:1]C(=O)Cl>>[*:1]OC(C)C(=O)O	1
1907	[*:1]C(=O)Cl>>[*:1]OCCCC(=O)O	1
1908	[*:1]C(=O)Cl>>[*:1]OCC(=O)OC(C)C	1
1909	[*:1]C(Cl)(Cl)Cl>>[*:1]OC(=O)CO	1
1910	[*:1]C(Cl)(Cl)Cl>>[*:1]OCC(=O)OC	1
1911	[*:1]C(Cl)(Cl)Cl>>[*:1]OC(C)C(=O)O	1
1912	[*:1]C(Cl)(Cl)Cl>>[*:1]OCCCC(=O)O	1
1913	[*:1]C(Cl)(Cl)Cl>>[*:1]OCC(=O)OC(C)C	1
1914	[*:1]CN(C)N=O>>[*:1]C[C@@H](N)C(=O)O	1
1915	[*:1]C([*:2])=NO>>[*:1]C([*:2])=O	2
1916	[*:1]C([*:2])=NO>>[*:1]OS([*:2])(=O)=O	2
1917	[*:1]C(=O)[C@H]1O[C@@H]1[*:2]>>[*:2]C(=O)[C@H]1O[C@@H]1[*:1]	1
1918	[*:1]C(=O)[C@@H]1O[C@H]1[*:2]>>[*:2]C(=O)[C@H]1O[C@@H]1[*:1]	1
1919	[*:1]/C=C/C=C([*:2])C#N>>[*:2]/C=C\C([*:1])=O	2
1920	[*:1]/C=C/C=C([*:2])C#N>>[*:1]C(=O)C1OC1[*:2]	2
1921	[*:1]/C=C/C=C([*:2])C#N>>[*:1]C(=O)[C@H]1O[C@@H]1[*:2]	2
1922	[*:1]CCO>>[*:1]N=Nc1ccccc1C	1
1923	[*:1]CCO>>[*:1][H]	2
1924	[*:1]N(C)C>>[*:1]N=Nc1ccccc1C	1
1925	[*:1]/N=N\S(=O)(=O)O>>[*:1]/N=N\c1cccnc1	1
1926	[*:1]/N=N\S(=O)(=O)O>>[*:1]N=Nc1ccccc1C	1
1927	[*:1]/N=N\S(=O)(=O)O>>[*:1]/N=N\c1ccccc1C	1
1928	[*:1]/N=N\S(=O)(=O)O>>[*:1][H]	1
1929	[*:1]N=Nc1ccccc1>>[*:1]N=Nc1ccccc1C	1
1930	[*:1]/N=N\c1ccccc1>>[*:1]/N=N\c1cccnc1	1
1931	[*:1]/N=N\c1ccccc1>>[*:1]N=Nc1ccccc1C	1
1932	[*:1]/N=N\c1ccccc1>>[*:1]/N=N\c1ccccc1C	1
1933	[*:1]/N=N\c1ccccc1>>[*:1][H]	2
1934	[*:1]/C=C\c1ccccc1>>[*:1]/N=N\c1cccnc1	1
1935	[*:1]/C=C\c1ccccc1>>[*:1]N=Nc1ccccc1C	1
1936	[*:1]/C=C\c1ccccc1>>[*:1]/N=N\c1ccccc1C	1
1937	[*:1]/C=C\c1ccccc1>>[*:1][H]	5
1938	[*:1]N=Nc1cccc(C)c1>>[*:1]N=Nc1ccccc1C	1
1939	[*:1]N=Nc1cccc(C)c1>>[*:1][H]	1
1940	[*:1]/N=N\c1cccc(C)c1>>[*:1]/N=N\c1cccnc1	1
1941	[*:1]/N=N\c1cccc(C)c1>>[*:1]N=Nc1ccccc1C	1
1942	[*:1]/N=N\c1cccc(C)c1>>[*:1]/N=N\c1ccccc1C	1
1943	[*:1]/N=N\c1cccc(C)c1>>[*:1][H]	1
1944	[*:1]C([*:2])=N>>[*:1]N=N[*:2]	1
1945	[*:1]C([*:2])=N>>[*:1]C([*:2])c1ccccc1	1
1946	[*:1]C([*:2])=N>>[*:1]C1([*:2])OC(=O)c2cc(N(C)C)ccc21	1
1947	[*:1]/N=N\[*:2]>>[*:1]N=N[*:2]	1
1948	[*:1]/N=N\[*:2]>>[*:1]C([*:2])=C1C=CC(=[N+](C)C)C=C1	1
1949	[*:1]/N=N\[*:2]>>[*:1]C([*:2])c1ccc(N(C)C)cc1	1
1950	[*:1]/C=C\[*:2]>>[*:1]/C=C\C([*:2])=O	2
1951	[*:1]/C=C\[*:2]>>[*:1]C([*:2])=C1C=CC(=[N+](C)C)C=C1	1
1952	[*:1]/C=C\[*:2]>>[*:1]C([*:2])c1ccc(N(C)C)cc1	1
1953	[*:1]N=Nc1ccc([N+](=O)[O-])cc1>>[*:1]N=Nc1cccnc1	1
1954	[*:1]/N=N\c1ccc([N+](=O)[O-])cc1>>[*:1]N=Nc1cccnc1	1
1955	[*:1]/N=N\c1ccc([N+](=O)[O-])cc1>>[*:1][H]	1
1956	[*:1]C([*:2])=C1C=CC(=[N+](CC)CC)C=C1>>[*:1]c1ccc(-c2ccc([*:2])cc2)cc1	1
1957	[*:1][C+]([*:2])c1ccccc1>>[*:1]c1ccc(-c2ccc([*:2])cc2)cc1	1
1958	[*:1]C([*:2])=C1C=CC(=[N+](CC)CC)C=C1>>[*:1]N=N[*:2]	1
1959	[*:1]N=Nc1ccc([N+](=O)[O-])cc1C#N>>[*:1]N=Nc1cccnc1	1
1960	[*:1]/N=N\c1ccc([N+](=O)[O-])cc1C#N>>[*:1]N=Nc1cccnc1	1
1961	[*:1]/N=N\c1ccc([N+](=O)[O-])cc1C#N>>[*:1]N=Nc1ccc(C)cc1	1
1962	[*:1]/N=N\c1ccc([N+](=O)[O-])cc1C#N>>[*:1]N=Nc1ccc(NCCO)cc1	1
1963	[*:1]Oc1ccccc1>>[*:1][H]	6
1964	[*:1]Sc1ccccc1>>[*:1][H]	4
1965	[*:1]Oc1ccc(Cl)cc1>>[*:1][H]	4
1966	[*:1]Oc1ccc(Cl)cc1Cl>>[*:1][H]	5
1967	[*:1]Oc1c(Cl)cc(Cl)cc1Cl>>[*:1][H]	3
1968	[*:1]Oc1ccc(NC(C)=O)cc1>>[*:1][H]	1
1969	[*:1]/C=C\c1ccccc1>>[*:1]C(=O)OCC	1
1970	[*:1]c1ccc(N)c(C(=O)OC)c1>>[*:1][H]	1
1971	[*:1]NOS(=O)(=O)O>>[*:1]S(=O)(=O)O	1
1972	[*:1]OP(=S)(OC)OC>>[*:1]S(=O)(=O)O	2
1973	[*:1]Nc1ccc(O)cc1>>[*:1]S(=O)(=O)O	2
1974	[*:1]NOS(=O)(=O)O>>[*:1][H]	1
1975	[*:1]c1ccc(N)c(Cl)c1>>[*:1][H]	1
1976	[*:1]c1ccc(N)c([N+](=O)[O-])c1>>[*:1][H]	1
1977	[*:1]C=C>>[*:1]C=O	1
1978	[*:1]C=C>>[*:1]S(=O)(=O)O	3
1979	[*:1]C=C>>[*:1]S(N)(=O)=O	1
1980	[*:1]C=C>>[*:1][As](=O)(O)O	1
1981	[*:1]C=C>>[*:1]S(=O)(=O)NC	1
1982	[*:1]C=C>>[*:1]Nc1ccccc1	2
1983	[*:1]C=C>>[*:1]S(=O)(=O)NC(=N)N	1
1984	[*:1]C=C>>[*:1]S(=O)(=O)NC(C)=O	1
1985	[*:1]OC>>[*:1]S(N)(=O)=O	1
1986	[*:1]OC>>[*:1][As](=O)(O)O	1
1987	[*:1]OC>>[*:1]S(=O)(=O)NC	1
1988	[*:1]OC>>[*:1]S(=O)(=O)NC(=N)N	1
1989	[*:1]OC>>[*:1]S(=O)(=O)NC(C)=O	1
1990	[*:1]OCC>>[*:1]S(=O)(=O)O	4
1991	[*:1]OCC>>[*:1]S(N)(=O)=O	1
1992	[*:1]OCC>>[*:1][As](=O)(O)O	1
1993	[*:1]OCC>>[*:1]S(=O)(=O)NC	1
1994	[*:1]OCC>>[*:1]S(=O)(=O)NC(=N)N	1
1995	[*:1]OCC>>[*:1]S(=O)(=O)NC(C)=O	1
1996	[*:1]N(C)C>>[*:1]S(=O)(=O)O	2
1997	[*:1]N(C)C>>[*:1]S(N)(=O)=O	1
1998	[*:1]N(C)C>>[*:1][As](=O)(O)O	1
1999	[*:1]N(C)C>>[*:1]S(=O)(=O)NC	1
[truncated: 4,108 more rows]

## Sheet: Table S6
Index	QSAR vendor	QSAR tool	Methodology	Sensitivity* (%)	Sensitivity**(%)	Sensitivity***(%)	Average Senstivity (%)
1	Lhasa Limited (UK)		Rule	72.1	73.5	70.8	72.1333
		Sarah Nexus	Statistical	64.7	63.73	71.47	66.6333
2	MultiCASE Inc (USA)	CASE Ultra statistical-based	Statistical	65.5	89.5	68.9	74.6333
		CASE Ultra rule-based	Rule	81.3	84.1	77.3	80.9
3	Leadscope Inc (USA)	Leadscope statistical-based	Statistical	76.2	79	69.8	75
		Leadscope rule-based	Rule	74.1	76.6	69.4	73.3667
4	Istituto di Ricerche Farmacologiche Mario Negri IRCCS (Italy)	CAESAR	Statistical	76.9	80.6	78	78.5
		SARPY	Rule	68.1	61.6	72.5	67.4
		KNN	Statistical		55.3	42.7	49
5	LMC - Bourgas University (Bulgaria)	TIMES_AMES	Rule	79.4	80	85.7	81.7
6	Istituto Superiore di Sanita (Italy)	Toxtree	Rule	74.9	73.9	73.3	74.0333
7	Prous Institute (Spain)	Symmetry	Statistical	51.4	81.7		66.55
8	Swedish Toxicology Science Research Center (Sweden)	AZAMES	Statistical	56.2	76.8	77.1	70.0333
9	Fujitsu Kyushu Systems Limited (Japan)	ADMEWORKS	Statistical	58.5	68.3	60.6	62.4667
10	IdeaConsult Ltd. (Bulgaria)	AMBIT	Statistical	59.1	58.5	70.3	62.6333
11	Molecular Networks GmbH and Altamira LLC (USA)	ChemTune•ToxGPS	Statistical	77.7	73.8	78.6	76.7
12	Simulations Plus, Inc (USA)	MUT_Risk	Statistical	72.4	81.7	76	76.7
Sensitivity* (%): The sensitivity of QSAR tools in Phase I challenge when predicting Ames strong positive compounds.
Sensitivity** (%): The sensitivity of QSAR tools in Phase II challenge when predicting Ames strong positive compounds.
Sensitivity*** (%): The sensitivity of QSAR tools in Phase III challenge when predicting Ames strong positive compounds.

## Sheet: Table S7
RuleID	Transformer	Frequency	Rules (used in DGM/NIHS data set)			Rules (used in Hansen/ISSSTY data set)
			Svalidity*	Ngen	Nneg.	Svalidity**	Ngen	Nneg.
1	[*:1]/C=C\C1=C(C)CCCC1(C)C>>[*:1]C=O	1				0	2	0
2	[*:1]C(Cl)Cl>>[*:1][H]	3	0.666667	3	2	0.153846	13	2
3	[*:1]/C=C\[*:2]>>[*:1]C(C)C([*:2])C(C#N)c1ccc(F)cc1	1				0.282051	39	11
4	[*:1]c1ccc([N+](=O)[O-])o1>>[*:1]c1ccco1	2
5	[*:1]C(OCC)OCC>>[*:1]C=O	1				1	1	1
6	[*:1]C(OCC)OCC>>[*:1]COC(C)=O	1	1	1	1	1	1	1
7	[*:1]c1ccc([N+](=O)[O-])o1>>[*:1]c1ccccc1Br	1				0.615385	26	16
8	[*:1]C=O>>[*:1]CC#N	1	0.333333	6	2	0.0909091	66	6
9	[*:1]c1ccc([*:2])o1>>[*:1]c1ccccc1[*:2]	1	0	1	0	0.230769	78	18
10	[*:1]c1cccc([*:2])c1>>[*:1]c1ccccc1[*:2]	2	0.5	8	4	0.097561	41	4
11	[*:1]c1ccc([*:2])cc1>>[*:1]c1ccccc1[*:2]	8	0.214286	56	12	0.0507246	414	21
12	[*:1]/C(C)=C\C=C/C(C)=C\C=O>>[*:1]C(C)=O	1				1	1	1
13	[*:1]/C(C)=C\C=C/C(C)=C\CO>>[*:1]C(C)=O	1				1	1	1
14	[*:1]OC>>[*:1]SCC(O)CO	1	0	13	0	0.0555556	288	16
15	[*:1]OCC(C)O>>[*:1]SCC(O)CO	1				1	2	2
16	[*:1]OCCCO>>[*:1]SCC(O)CO	1				1	1	1
17	[*:1]OCC(O)CO>>[*:1]SCC(O)CO	1
18	[*:1]/C=C\OCC(O)CO>>[*:1]SCC(O)CO	1
19	[*:1]OCC(O)c1ccccc1>>[*:1]SCC(O)CO	1				1	1	1
20	[*:1]CO[*:2]>>[*:1]CS[*:2]	1	0.0952381	21	2	0.253521	71	18
21	[*:1]/C=C\OC[*:2]>>[*:2]CS[*:1]	1
22	[*:1]/C=C\OC>>[*:1]C=O	1
23	[*:1]/C=C\OC>>[*:1]/C=C\SCC(O)CO	1
24	[*:1]/C=C\OCC(C)O>>[*:1]C=O	1
25	[*:1]/C=C\OCC(C)O>>[*:1]/C=C\SCC(O)CO	1
26	[*:1]/C=C\OCCCO>>[*:1]C=O	1
27	[*:1]/C=C\OCCCO>>[*:1]/C=C\SCC(O)CO	1
28	[*:1]/C=C\OCC(O)CO>>[*:1]C=O	1
29	[*:1]/C=C\OCC(O)CO>>[*:1]/C=C\SCC(O)CO	1
30	[*:1]/C=C\C=C\OCC(O)CO>>[*:1]C=O	1				1	1	1
31	[*:1]/C=C\C=C\OCC(O)CO>>[*:1]/C=C\SCC(O)CO	1				1	1	1
32	[*:1]/C=C\OC[*:2]>>[*:1]/C=C\SC[*:2]	1
33	[*:1]/C=C\C=C\OC[*:2]>>[*:1]/C=C\SC[*:2]	1
34	[*:1]/C=C\O[*:2]>>[*:1]/C=C\S[*:2]	1
35	[*:1]/C=C\C=C\O[*:2]>>[*:1]/C=C\S[*:2]	1
36	[*:1]/C=C\C=C\OC>>[*:1]/C=C\C=O	1
37	[*:1]/C=C/C=C/OCCC>>[*:1]/C=C\C=O	1				1	2	2
38	[*:1]/C=C\C=C\OC[*:2]>>[*:1]/C=C\C=C\SC[*:2]	1				1	1	1
39	[*:1]/C=C\C=C\C=C\OC[*:2]>>[*:1]/C=C\C=C\SC[*:2]	1				1	2	2
40	[*:1]/C=C/C=C/C=C/OC[*:2]>>[*:1]/C=C\C=C\SC[*:2]	1				1	3	3
41	[*:1]/C=C\C=C\O[*:2]>>[*:1]/C=C\C=C\S[*:2]	1
42	[*:1]/C=C\C=C\C=C\O[*:2]>>[*:1]/C=C\C=C\S[*:2]	1				1	2	2
43	[*:1]/C=C/C=C/C=C/O[*:2]>>[*:1]/C=C\C=C\S[*:2]	1				1	3	3
44	[*:1]/C=C/C=C/OC[*:2]>>[*:1]/C=C\C=C\C=C\SC[*:2]	1				1	5	5
45	[*:1]/C=C/C=C/C=C/OC[*:2]>>[*:1]/C=C\C=C\C=C\SC[*:2]	1				1	3	3
46	[*:1]/C=C\C=C\C=C\OC[*:2]>>[*:1]/C=C\C=C\C=C\SC[*:2]	1				1	2	2
47	[*:1]/C=C\C=C\C=C\C=C\OC[*:2]>>[*:1]/C=C\C=C\C=C\SC[*:2]	1
48	[*:1]/C=C\C=C/C=C/C=C/OC[*:2]>>[*:1]/C=C\C=C\C=C\SC[*:2]	1
49	[*:1]/C=C/C=C/O[*:2]>>[*:1]/C=C\C=C\C=C\S[*:2]	1				1	5	5
50	[*:1]/C=C/C=C/C=C/O[*:2]>>[*:1]/C=C\C=C\C=C\S[*:2]	1				1	3	3
51	[*:1]/C=C\C=C\C=C\O[*:2]>>[*:1]/C=C\C=C\C=C\S[*:2]	1				1	2	2
52	[*:1]/C=C\C=C\C=C\C=C\O[*:2]>>[*:1]/C=C\C=C\C=C\S[*:2]	1
53	[*:1]/C=C\C=C/C=C/C=C/O[*:2]>>[*:1]/C=C\C=C\C=C\S[*:2]	1
54	[*:1]/C=C\C=C/C=C/O[*:2]>>[*:1]/C=C\C=C\C=C\C=C\S[*:2]	1
55	[*:1]/C=C\C=C/C=C/C=C/O[*:2]>>[*:1]/C=C\C=C\C=C\C=C\S[*:2]	1
56	[*:1]/C=C\C=C\C=C\C=C\O[*:2]>>[*:1]/C=C\C=C\C=C\C=C\S[*:2]	1
57	[*:1]CO>>[*:1][As](Cl)Cl	1	0	4	0	0.0689655	145	10
58	[*:1]CCl>>[*:1][As](Cl)Cl	1	0.571429	14	8	0.0888889	45	4
59	[*:1]C(=O)O>>[*:1][As](Cl)Cl	1	0	5	0	0.0666667	150	10
60	[*:1]C(=O)O>>[*:1]C(=O)c1ccccc1	1	0.545455	11	6	0.132353	204	27
61	[*:1]C=O>>[*:1]CO	4	0.166667	6	1	0.179775	89	16
62	[*:1]C=O>>[*:1]c1ccccc1	1	0.3	10	3	0.376344	93	35
63	[*:1]C(C)=O>>[*:1]CO	5	0.3	10	3	0.232558	43	10
64	[*:1]C(C)=O>>[*:1]c1ccccc1	2	0.363636	11	4	0.195652	46	9
65	[*:1]/C=C(/C#N)c1ccc(Br)cc1>>[*:1]C(=O)c1ccccc1	1				1	2	2
66	[*:1]/C=C(\C#N)c1ccc(Br)cc1>>[*:1]C(=O)c1ccccc1	1				1	1	1
67	[*:1]C=O>>[*:1]CC	2	0.285714	7	2	0.188889	90	17
68	[*:1]c1ccc([N+](=O)[O-])cc1>>[*:1]c1cccc([N+](=O)[O-])c1	2	0.241379	29	7	0.0509554	157	8
69	[*:1]c1ccc([N+](=O)[O-])cc1>>[*:1]c1ccccc1[N+](=O)[O-]	2
70	[*:1]c1ccc(NC(C)=O)cc1>>[*:1]c1ccc(O)cc1	1	1	1	1	0.482759	29	14
71	[*:1]c1ccc(NC(C)=O)cc1>>[*:1]c1ccc(OC)cc1	1
72	[*:1]c1ccc(NC(C)=O)cc1>>[*:1]c1cccc([N+](=O)[O-])c1	1	0	2	0	0.0666667	30	2
73	[*:1]c1ccc(NC(C)=O)cc1>>[*:1]c1ccccc1[N+](=O)[O-]	1	0	2	0	0.0666667	30	2
74	[*:1]c1ccc([*:2])cc1>>[*:1]c1cccc([*:2])c1	7	0.230769	26	6	0.0155039	258	4
75	[*:1]C=O>>[*:1]CCCCC	1	0.555556	9	5	0.453608	97	44
76	[*:1]CS[*:2]>>[*:1]CSC[*:2]	1	0	1	0	0	27	0
77	[*:1]C(C)=O>>[*:1]C=O	1	0.2	10	2	0.146341	41	6
78	[*:1]c1ccc(N)cc1>>[*:1]c1ccccc1	4	0.454545	11	5	0.412698	63	26
79	[*:1]/C=C/C(=O)OC[*:2]>>[*:1]C([*:2])=O	1				0	3	0
80	[*:1]/C=C/C(=O)OC[*:2]>>[*:1]/C=C/c1cccc([*:2])c1	1				0	3	0
81	[*:1]/C=C/C(=O)OC[*:2]>>[*:2]C(=O)c1ccc([*:1])cc1	1				0	3	0
82	[*:1]/C=C/COC([*:2])=O>>[*:1]C([*:2])=O	1				1	1	1
83	[*:1]/C=C/COC([*:2])=O>>[*:1]/C=C/c1cccc([*:2])c1	1
84	[*:1]/C=C/COC([*:2])=O>>[*:2]C(=O)c1ccc([*:1])cc1	1				1	1	1
85	[*:1]/C=C(\C#N)c1ccc(C)cc1>>[*:1]C(=O)O	1				1	1	1
86	[*:1]/C=C(/C#N)c1ccc(C)cc1>>[*:1]C(=O)O	1				1	1	1
87	[*:1]c1cc(OC)c(OC)c(OC)c1>>[*:1]c1ccc(C)cc1	1	0	1	0	1	1	1
88	[*:1]c1cccc(O)c1>>[*:1]c1ccccc1O	2				0.666667	6	4
89	[*:1]c1ccc(O)cc1>>[*:1]c1ccccc1O	2	0.5	2	1	0.25	20	5
90	[*:1]c1ccc([N+](=O)[O-])o1>>[*:1]c1ccccc1O	2				0.782609	46	36
91	[*:1]c1ccc([N+](=O)[O-])cc1>>[*:1]c1ccccc1O	2	0.470588	17	8	0.408451	142	58
92	[*:1]c1cccc([N+](=O)[O-])c1>>[*:1]c1ccccc1O	2	0	1	0	0.310345	29	9
93	[*:1]c1ccc([N+](=O)[O-])cc1>>[*:1]c1ccccc1	9
94	[*:1]c1ccccc1>>[*:1]c1cccnc1	2	0.217391	23	5	0.0806452	372	30
95	[*:1]c1ccccc1>>[*:1]c1ccccc1C	2	0.24	25	6	0.0536193	373	20
96	[*:1]c1cccc(C)c1>>[*:1]c1cccnc1	1				0.333333	6	2
97	[*:1]c1cccc(C)c1>>[*:1]c1ccccc1C	2				0.333333	6	2
98	[*:1]c1ccccc1CO>>[*:1]c1cccnc1	1				1	2	2
99	[*:1]c1cccc(CCl)c1>>[*:1]c1cccnc1	1				0.666667	3	2
100	[*:1]c1cccc(CCl)c1>>[*:1]c1ccccc1C	2				1	3	3
101	[*:1]c1ccc(C=O)cc1>>[*:1]c1cccnc1	1	0	1	0	0.5	4	2
102	[*:1]c1ccc(C=O)cc1>>[*:1]c1ccccc1C	2	0	1	0	0.75	4	3
103	[*:1]c1ccccc1C(=O)O>>[*:1]c1cccnc1	1				0.4	5	2
104	[*:1]c1ccc2[nH]ncc2c1>>[*:1]c1cccnc1	1				0.666667	3	2
105	[*:1]c1ccc2[nH]ncc2c1>>[*:1]c1ccccc1C	2				1	3	3
106	[*:1]c1ccc2ncsc2c1>>[*:1]c1cccnc1	1				0.666667	6	4
107	[*:1]c1ccc2ncsc2c1>>[*:1]c1ccccc1C	2				0.666667	6	4
108	[*:1]c1ccc(S(=O)(=O)O)cc1>>[*:1]c1cccnc1	1				0.2	5	1
109	[*:1]c1ccc(S(=O)(=O)O)cc1>>[*:1]c1ccccc1C	1				0.2	5	1
110	[*:1]c1cccc2ccccc12>>[*:1]c1cccnc1	1	0	1	0	0.5	14	7
111	[*:1]c1cccc2ccccc12>>[*:1]c1ccccc1C	2	0.5	2	1	0.357143	14	5
112	[*:1]c1ccc2ccccc2c1>>[*:1]c1cccnc1	1				0.666667	12	8
113	[*:1]c1ccc2ccccc2c1>>[*:1]c1ccccc1C	2				0.333333	12	4
114	[*:1]c1ccc(NC(C)=O)cc1>>[*:1]c1cccnc1	1	1	1	1	0.482759	29	14
115	[*:1]c1ccc(NC(C)=O)cc1>>[*:1]c1ccccc1C	2	1	1	1	0.433333	30	13
116	[*:1]c1ccc(N(C)C(C)=O)cc1>>[*:1]c1cccnc1	1				1	4	4
117	[*:1]c1ccc(N(C)C(C)=O)cc1>>[*:1]c1ccccc1C	2				1	4	4
118	[*:1]c1ccccc1COC(C)=O>>[*:1]c1cccnc1	1				0.666667	3	2
119	[*:1]c1ccc(COC(C)=O)cc1>>[*:1]c1cccnc1	1				0.4	5	2
120	[*:1]c1ccc(COC(C)=O)cc1>>[*:1]c1ccccc1C	2				0.6	5	3
121	[*:1]Nc1ccc([*:2])cc1>>[*:2]c1ccc(N([*:1])CCO)cc1	2	0	2	0	0.111111	27	3
122	[*:1]C=O>>[*:1]CCl	1	0.166667	6	1	0.0379747	79	3
123	[*:1]C(C)Cl>>[*:1]CCl	2	0.333333	3	1	0.666667	3	2
124	[*:1]C(C)Cl>>[*:1]C=C	2	0.333333	3	1	1	2	2
125	[*:1]C(C)Cl>>[*:1]C1CO1	1	0	2	0	0	2	0
126	[*:1]C#N>>[*:1][H]	7	0.192308	26	5	0.258621	58	15
127	[*:1]C=O>>[*:1][H]	5	0.363636	11	4	0.324675	77	25
128	[*:1]c1ccc(NC)cc1>>[*:1]c1ccccc1	1
129	[*:1]c1ccc(O)cc1O>>[*:1]c1ccccc1	1	0	2	0	1	1	1
130	[*:1]c1ccc([N+](=O)[O-])cc1>>[*:1][H]	8	0.529412	17	9	0.390625	128	50
131	[*:1]C=C>>[*:1][H]	13	0.5	12	6	0.447368	38	17
132	[*:1]/C=C/CCCCC>>[*:1]CCCCCCC	1	1	1	1
133	[*:1]CO>>[*:1][H]	7	0.166667	6	1	0.136095	169	23
134	[*:1]CCCl>>[*:1]CCl	2	0.666667	6	4	0.0649351	77	5
135	[*:1]CCl>>[*:1]CO	16	0.75	20	15	0.295775	71	21
136	[*:1]C(C)C>>[*:1]CO	1	0.5	8	4	0.078125	64	5
137	[*:1]CCC(=O)O>>[*:1]CO	1				0.444444	9	4
138	[*:1]C(N)CS>>[*:1][C@@H](C)S	1				1	4	4
139	[*:1]C(=O)NC([*:2])CS>>[*:1]C(=O)NC([*:2])CSC(=O)NCCO	1
140	[*:1]C(=O)NC([*:2])CS>>[*:1]C(=O)NC([*:2])CSC(=O)NC(C)(C)C	1
141	[*:1]C(=O)NC([*:2])CS/C(Cl)=C/Cl>>[*:1]C(=O)NC([*:2])CSC(=O)NCCO	1
142	[*:1]C(=O)NC([*:2])CS/C(Cl)=C/Cl>>[*:1]C(=O)NC([*:2])CSC(=O)NC(C)(C)C	1
143	[*:1]C(=O)NC([*:2])CS/C(Cl)=C\Cl>>[*:1]C(=O)NC([*:2])CSC(=O)NCCO	1
144	[*:1]C(=O)NC([*:2])CS/C(Cl)=C\Cl>>[*:1]C(=O)NC([*:2])CSC(=O)NC(C)(C)C	1
145	[*:1]C(=O)NC([*:2])CSC(=O)NCCCl>>[*:1]C(=O)NC([*:2])CSC(=O)NCCO	1
146	[*:1]C([*:2])CS>>[*:1]C([*:2])CSC(=O)NCCO	1				1	1	1
147	[*:1]C([*:2])CS>>[*:1]C([*:2])CSC(=O)NC(C)(C)C	1				1	1	1
148	[*:1]C([*:2])CS/C(Cl)=C/Cl>>[*:1]C([*:2])CSC(=O)NCCO	1
149	[*:1]C([*:2])CS/C(Cl)=C/Cl>>[*:1]C([*:2])CSC(=O)NC(C)(C)C	1
150	[*:1]C([*:2])CS/C(Cl)=C\Cl>>[*:1]C([*:2])CSC(=O)NCCO	1
151	[*:1]C([*:2])CS/C(Cl)=C\Cl>>[*:1]C([*:2])CSC(=O)NC(C)(C)C	1
152	[*:1]C([*:2])CSC(=O)NCCCl>>[*:1]C([*:2])CSC(=O)NCCO	1
153	[*:1]C(C)Br>>[*:1]CBr	3				0.25	12	3
154	[*:1]C(=C)C>>[*:1]C=C	2	0.5	4	2	0.333333	6	2
155	[*:1]c1cc2cccc([*:2])c2o1>>[*:1]c1nc2cccc([*:2])c2o1	1				1	1	1
156	[*:1]c1cc2cccc([*:2])c2o1>>[*:1]c1nc2c([*:2])cccc2o1	1				1	1	1
157	[*:1]c1cn2cccc([*:2])c2n1>>[*:1]c1nc2cccc([*:2])c2o1	1				1	1	1
158	[*:1]c1cn2cccc([*:2])c2n1>>[*:1]c1nc2c([*:2])cccc2o1	1				1	1	1
159	[*:1]c1nc2c([*:2])cccc2[nH]1>>[*:1]c1nc2cccc([*:2])c2o1	1				1	1	1
160	[*:1]c1nc2c([*:2])cccc2[nH]1>>[*:1]c1nc2c([*:2])cccc2o1	1				1	1	1
161	[*:1]c1cnc2cccc([*:2])c2n1>>[*:1]c1nc2cccc([*:2])c2o1	1				1	1	1
162	[*:1]c1cnc2cccc([*:2])c2n1>>[*:1]c1nc2c([*:2])cccc2o1	1				1	1	1
163	[*:1]c1ccc2cccc([*:2])c2n1>>[*:1]c1nc2cccc([*:2])c2o1	1				1	1	1
164	[*:1]c1ccc2cccc([*:2])c2n1>>[*:1]c1nc2c([*:2])cccc2o1	1				1	1	1
165	[*:1]C(C)Br>>[*:1]CCCC/C=C/C(C)C	1				1	10	10
166	[*:1]CBr>>[*:1]CC	8	0.875	16	14	0.245614	57	14
167	[*:1]C1CO1>>[*:1]CC	3	0.44	25	11	0.68254	63	43
168	[*:1]C(C)Br>>[*:1]CC	2				0.833333	12	10
169	[*:1]C(C)Br>>[*:1]C(C)Cl	2				0.5	12	6
170	[*:1]C(C)Br>>[*:1]C(C)NCc1ccccc1	1				0.916667	12	11
171	[*:1]C1(C)CO1>>[*:1]CC	3				0.8	10	8
172	[*:1]C(Cl)c1ccccc1>>[*:1]CC	1	0	1	0	0.5	2	1
173	[*:1]C([*:2])Cl>>[*:1]CNC([*:2])C	1	1	6	6	0.333333	3	1
174	[*:1]CN>>[*:1][H]	1				1	3	3
175	[*:1]C(C)Br>>[*:1]C(C)C	1				0.75	12	9
176	[*:1]C(C)Br>>[*:1]CC(C)=O	2				0.833333	12	10
177	[*:1]C(C)Br>>[*:1]C1=C(C)OCCS1	1				0.8	5	4
178	[*:1]C(C)Br>>[*:1]C1C(=O)NC(=S)NC1=O	1				1	6	6
179	[*:1]C(C)Br>>[*:1][H]	1				0.777778	9	7
180	[*:1]C1CO1>>[*:1]CBr	2	0.181818	22	4	0.37931	58	22
181	[*:1]C1CO1>>[*:1]CC(C)=O	1	1	2	2	0.777778	18	14
182	[*:1]C1CO1>>[*:1][H]	18	0.346154	26	9	0.639344	61	39
183	[*:1]C1(C)CO1>>[*:1]CBr	1				0.555556	9	5
184	[*:1]C1(C)CO1>>[*:1]CC(C)=O	1				0.777778	9	7
185	[*:1]C1(C)CO1>>[*:1]C1=C(C)OCCS1	1				0.666667	3	2
186	[*:1]C1(C)CO1>>[*:1]C1C(=O)NC(=S)NC1=O	1				0.75	4	3
187	[*:1]C1(C)CO1>>[*:1][H]	6				0.875	8	7
188	[*:1]c1csc([N+](=O)[O-])c1>>[*:1][H]	1				0.631579	19	12
189	[*:1]C(Cl)Cl>>[*:1]CC	5	0.75	4	3	0.391304	23	9
190	[*:1]C(Cl)Cl>>[*:1]CCC	4	0.75	4	3	0.444444	18	8
191	[*:1]C(Cl)(Cl)Cl>>[*:1]CC	2	0.75	4	3	0.6	15	9
192	[*:1]C(Cl)(Cl)Cl>>[*:1]CCC	1	0.75	4	3	0.692308	13	9
193	[*:1]CI>>[*:1]CO	3				1	3	3
194	[*:1]CI>>[*:1]CN	1				1	3	3
195	[*:1]CI>>[*:1]CS	2				1	3	3
196	[*:1]CI>>[*:1][C@@H](C)O	1				1	3	3
197	[*:1]CI>>[*:1]CNC	2				1	3	3
198	[*:1]CI>>[*:1]COC	1				1	3	3
199	[*:1]CI>>[*:1][C@@H](N)CCC(=O)O	1	1	2	2	1	3	3
200	[*:1]CBr>>[*:1]CO	9	0.875	16	14	0.210526	57	12
201	[*:1]CBr>>[*:1]CCl	3	0.705882	17	12	0.0677966	59	4
202	[*:1]CBr>>[*:1]CN	2	0.833333	12	10	0.136364	44	6
203	[*:1]CBr>>[*:1]CS	3	0.818182	11	9	0.190476	42	8
204	[*:1]CBr>>[*:1][C@@H](C)O	2	0.833333	12	10	0.176471	51	9
205	[*:1]CBr>>[*:1]CNC	2	0.818182	11	9	0.166667	42	7
206	[*:1]CBr>>[*:1]COC	1	0.8	10	8	0.2	45	9
207	[*:1]CBr>>[*:1]CCC	2	0.846154	13	11	0.358491	53	19
208	[*:1]CBr>>[*:1]CC[C@H](N)C(=O)O	1	0.73913	23	17	0.190476	63	12
209	[*:1]CBr>>[*:1][C@@H](N)CCC(=O)O	1	0.888889	18	16	0.383333	60	23
210	[*:1][C@@H](Cl)Br>>[*:1][C@@H](N)CCC(=O)O	1				1	1	1
211	[*:1]CCCl>>[*:1]CO	1	0.75	4	3	0.184211	76	14
212	[*:1]CCCl>>[*:1]CN	1	0.5	4	2	0.162162	74	12
213	[*:1]CCCl>>[*:1]CS	2	0.666667	3	2	0.140845	71	10
214	[*:1]CCCl>>[*:1][C@@H](C)O	1	0.833333	6	5	0.235294	68	16
215	[*:1]CCCl>>[*:1]CNC	2	0.75	4	3	0.164179	67	11
216	[*:1]CCCl>>[*:1]COC	1	0.666667	3	2	0.15493	71	11
217	[*:1]CCCl>>[*:1]CC[C@H](N)C(=O)O	1	0.538462	13	7	0.182927	82	15
218	[*:1]CCCl>>[*:1][C@@H](N)CCC(=O)O	1	0.636364	11	7	0.275362	69	19
219	[*:1]C(C)Br>>[*:1]CO	1				0.666667	12	8
220	[*:1]C(C)Br>>[*:1]C=C	4				0.636364	11	7
221	[*:1]C(C)Br>>[*:1]CCl	2				0.333333	12	4
222	[*:1]C(C)Br>>[*:1]CN	1				0.454545	11	5
223	[*:1]C(C)Br>>[*:1]CS	2				0.727273	11	8
224	[*:1]C(C)Br>>[*:1][C@@H](C)O	1				0.75	12	9
225	[*:1]C(C)Br>>[*:1]CNC	2				1	10	10
226	[*:1]C(C)Br>>[*:1]C(C)N	1				0.666667	12	8
227	[*:1]C(C)Br>>[*:1]C(C)O	1				0.666667	12	8
228	[*:1]C(C)Br>>[*:1]COC	1				0.833333	12	10
229	[*:1]C(C)Br>>[*:1]CCC	2				0.75	12	9
230	[*:1]C(C)Br>>[*:1]C(Cl)Cl	1				0	12	0
231	[*:1]C(C)Br>>[*:1]CC[C@H](N)C(=O)O	1				0.833333	12	10
232	[*:1]C(C)Br>>[*:1][C@@H](N)CCC(=O)O	1				0.7	10	7
233	[*:1]/C=C/Cl>>[*:1]CO	1				1	2	2
234	[*:1]/C=C/Cl>>[*:1]C=C	2				0.5	2	1
235	[*:1]/C=C/Cl>>[*:1]CC	1				1	2	2
236	[*:1]/C=C/Cl>>[*:1]CCl	1				0.5	2	1
237	[*:1]/C=C/Cl>>[*:1]CN	1				1	2	2
238	[*:1]/C=C/Cl>>[*:1]CS	2				1	2	2
239	[*:1]/C=C/Cl>>[*:1][C@@H](C)O	1				1	2	2
240	[*:1]/C=C/Cl>>[*:1]C(=C)Br	1				0.5	2	1
241	[*:1]/C=C/Cl>>[*:1]CNC	2				1	2	2
242	[*:1]/C=C/Cl>>[*:1]C(C)N	1				1	2	2
243	[*:1]/C=C/Cl>>[*:1]C(C)Cl	1				0.5	2	1
244	[*:1]/C=C/Cl>>[*:1]C(C)O	1				1	2	2
245	[*:1]/C=C/Cl>>[*:1]COC	1				1	2	2
246	[*:1]/C=C/Cl>>[*:1]C(=C)C	1				0.5	2	1
247	[*:1]/C=C/Cl>>[*:1]CCC	1				1	2	2
248	[*:1]/C=C/Cl>>[*:1]C(Cl)Cl	1				0	2	0
249	[*:1]/C=C/Cl>>[*:1]CC[C@H](N)C(=O)O	1				1	2	2
250	[*:1]/C=C/Cl>>[*:1][C@@H](N)CCC(=O)O	1				1	1	1
251	[*:1]C(Cl)Br>>[*:1]CO	1				1	2	2
252	[*:1]C(Cl)Br>>[*:1]C=C	2				1	2	2
253	[*:1]C(Cl)Br>>[*:1]CC	1				0.666667	3	2
254	[*:1]C(Cl)Br>>[*:1]CCl	1				0.666667	3	2
255	[*:1]C(Cl)Br>>[*:1]CN	1				1	2	2
256	[*:1]C(Cl)Br>>[*:1]CS	2				0.666667	3	2
257	[*:1]C(Cl)Br>>[*:1][C@@H](C)O	1				0.666667	3	2
258	[*:1]C(Cl)Br>>[*:1]CNC	2				1	2	2
259	[*:1]C(Cl)Br>>[*:1]COC	1				0.666667	3	2
260	[*:1]C(Cl)Br>>[*:1]CCC	1				1	2	2
261	[*:1]C(Cl)Br>>[*:1]C(Cl)Cl	2				0.333333	3	1
262	[*:1]C(Cl)Br>>[*:1]CC[C@H](N)C(=O)O	1				1	2	2
263	[*:1]C(Cl)Br>>[*:1][C@@H](N)CCC(=O)O	1				0.5	2	1
264	[*:1]C(Cl)Cl>>[*:1]CO	2	0.75	4	3	0.388889	18	7
265	[*:1]C(Cl)Cl>>[*:1]C=C	4	0.75	4	3	0.3	20	6
266	[*:1]C(Cl)Cl>>[*:1]CCl	3	0.75	4	3	0.173913	23	4
267	[*:1]C(Cl)Cl>>[*:1]CN	1	0.75	4	3	0.333333	18	6
268	[*:1]C(Cl)Cl>>[*:1]CS	3	0.75	4	3	0.3	20	6
269	[*:1]C(Cl)Cl>>[*:1][C@@H](C)O	3	0.666667	3	2	0.391304	23	9
270	[*:1]C(Cl)Cl>>[*:1]CNC	2	1	2	2	0.352941	17	6
271	[*:1]C(Cl)Cl>>[*:1]COC	1	1	1	1	0.222222	18	4
272	[*:1]C(Cl)Cl>>[*:1]CC[C@H](N)C(=O)O	1	0.6	5	3	0.26087	23	6
273	[*:1]C(Cl)Cl>>[*:1][C@@H](N)CCC(=O)O	1	0.75	4	3	0.375	24	9
274	[*:1]/C=C\Cl>>[*:1]CO	1				1	1	1
275	[*:1]/C=C\Cl>>[*:1]C=C	2				1	1	1
276	[*:1]/C=C\Cl>>[*:1]CC	1				1	1	1
277	[*:1]/C=C\Cl>>[*:1]CCl	1				1	1	1
278	[*:1]/C=C\Cl>>[*:1]CN	1				1	1	1
279	[*:1]/C=C\Cl>>[*:1]CS	2				1	1	1
280	[*:1]/C=C\Cl>>[*:1][C@@H](C)O	1				1	1	1
281	[*:1]/C=C\Cl>>[*:1]C(=C)Br	1				1	1	1
282	[*:1]/C=C\Cl>>[*:1]CNC	2				1	1	1
283	[*:1]/C=C\Cl>>[*:1]C(C)N	1				1	1	1
284	[*:1]/C=C\Cl>>[*:1]C(C)Cl	1				1	1	1
285	[*:1]/C=C\Cl>>[*:1]C(C)O	1				1	1	1
286	[*:1]/C=C\Cl>>[*:1]COC	1				1	1	1
287	[*:1]/C=C\Cl>>[*:1]C(=C)C	1				1	1	1
288	[*:1]/C=C\Cl>>[*:1]CCC	1				1	1	1
289	[*:1]/C=C\Cl>>[*:1]C(Cl)Cl	1				0	1	0
290	[*:1]/C=C\Cl>>[*:1]CC[C@H](N)C(=O)O	1				0.5	2	1
291	[*:1]/C=C\Cl>>[*:1][C@@H](N)CCC(=O)O	1				0	1	0
292	[*:1]C(Br)Br>>[*:1]CO	1				0.333333	6	2
293	[*:1]C(Br)Br>>[*:1]C=C	2				1	2	2
294	[*:1]C(Br)Br>>[*:1]CC	1				0.285714	7	2
295	[*:1]C(Br)Br>>[*:1]CCl	1				0.285714	7	2
296	[*:1]C(Br)Br>>[*:1]CN	1				0.333333	6	2
297	[*:1]C(Br)Br>>[*:1]CS	2				0.285714	7	2
298	[*:1]C(Br)Br>>[*:1][C@@H](C)O	1				0.333333	6	2
299	[*:1]C(Br)Br>>[*:1]CNC	2				0.4	5	2
300	[*:1]C(Br)Br>>[*:1]C(C)N	1				0.4	5	2
301	[*:1]C(Br)Br>>[*:1]C(C)Cl	1				0.333333	6	2
302	[*:1]C(Br)Br>>[*:1]C(C)O	1				0.333333	6	2
303	[*:1]C(Br)Br>>[*:1]COC	1				0.333333	6	2
304	[*:1]C(Br)Br>>[*:1]CCC	1				0.6	5	3
305	[*:1]C(Br)Br>>[*:1]C(Cl)Cl	2				0.2	5	1
306	[*:1]C(Br)Br>>[*:1]CC[C@H](N)C(=O)O	1				0.4	5	2
307	[*:1]C(Br)Br>>[*:1][C@@H](N)CCC(=O)O	1				0.166667	6	1
308	[*:1]CN(C[*:2])N=O>>[*:1]C[C@@H]([*:2])Cl	1				0.642857	14	9
309	[*:1]CN(C[*:2])N=O>>[*:1]C[C@@H]([*:2])C	1				1	12	12
310	[*:1]CN(C[*:2])N=O>>[*:1]c1ccc([*:2])cc1	1				1	9	9
311	[*:1]CN(C[*:2])N=O>>[*:1]c1ccccc1[*:2]	1				1	10	10
312	[*:1]CN(C[*:2])N=O>>[*:1]c1cccc([*:2])c1	1				1	10	10
313	[*:1]C(Cl)=C([*:2])C(Cl)Cl>>[*:1]CC[*:2]	1				1	1	1
314	[*:1]C(Cl)=C([*:2])C(Cl)Cl>>[*:1]CCC[*:2]	1				1	1	1
315	[*:1]C(Cl)=C([*:2])C(Cl)Cl>>[*:1]C[C@@H]([*:2])Cl	1				1	1	1
316	[*:1]C(Cl)=C([*:2])C(Cl)Cl>>[*:1]C1OC1[*:2]	1
317	[*:1]C(Cl)=C([*:2])C(Cl)Cl>>[*:1]C[C@@H]([*:2])C	1				1	1	1
318	[*:1]C(Cl)=C([*:2])C(Cl)Cl>>[*:1]CC([*:2])C	1				1	1	1
319	[*:1]C(Cl)=C([*:2])C(Cl)Cl>>[*:1]CC([*:2])Cl	1				1	1	1
320	[*:1]C(Cl)=C([*:2])C(Cl)Cl>>[*:1]CC([*:2])O	1				1	1	1
321	[*:1]C(Cl)=C([*:2])C(Cl)Cl>>[*:1]CC([*:2])N	1				1	1	1
322	[*:1]C(Cl)=C([*:2])C(Cl)Cl>>[*:1]CC[C@@H]([*:2])N	2				1	1	1
323	[*:1]C(Cl)=C([*:2])C(Cl)Cl>>[*:1]CCCC[*:2]	1				1	1	1
324	[*:1]C(Cl)=C([*:2])C(Cl)Cl>>[*:1]C(Cl)=C([*:2])CCl	1
325	[*:1]C(Cl)=C([*:2])C(Cl)Cl>>[*:1]CCSCC[*:2]	1				0	1	0
326	[*:1]C(Cl)=C([*:2])C(Cl)Cl>>[*:1]CCC([*:2])N	3				1	1	1
327	[*:1]C(Cl)=C([*:2])C(Cl)Cl>>[*:1]C/C([*:2])=C/C(=O)O	1				0	1	0
328	[*:1]C(Cl)=C([*:2])C(Cl)Cl>>[*:1]C/C([*:2])=C\C(=O)O	1				0	1	0
329	[*:1]C(Cl)=C([*:2])C(Cl)Cl>>[*:1]CC([*:2])NC(C)=O	1				1	1	1
330	[*:1]C(Cl)=C([*:2])C(Cl)Cl>>[*:1]c1ccc([*:2])cc1	1				1	1	1
331	[*:1]C(Cl)=C([*:2])C(Cl)Cl>>[*:1]c1ccccc1[*:2]	1				1	1	1
332	[*:1]C(Cl)=C([*:2])C(Cl)Cl>>[*:1]c1cccc([*:2])c1	1				1	1	1
333	[*:1]C(Cl)=C([*:2])C(Cl)Cl>>[*:1]CN(C[*:2])CC(=O)O	1				1	1	1
334	[*:1]C([*:2])[C@@H]([*:3])CC(=O)O>>[*:1]C=C([*:2])[*:3]	2
335	[*:1]C([*:2])[C@@H]([*:3])CC(=O)O>>[*:1]CC([*:2])([*:3])O	1
336	[*:1]C([*:2])[C@@H]([*:3])CC(=O)O>>[*:1]CN([*:2])C[*:3]	2
337	[*:1]C([*:2])[C@H]([*:3])CC(=O)O>>[*:1]C=C([*:2])[*:3]	2
338	[*:1]C([*:2])[C@H]([*:3])CC(=O)O>>[*:1]CC([*:2])([*:3])O	1				1	2	2
339	[*:1]C([*:2])[C@H]([*:3])CC(=O)O>>[*:1]CN([*:2])C[*:3]	2				1	2	2
340	[*:1]C([*:2])N>>[*:1]C(=O)NC([*:2])CS	1	0	2	0	0.0144928	69	1
341	[*:1]CN([*:2])N=O>>[*:1]C[C@@]([*:2])(O)C(=O)O	1				1	22	22
342	[*:1]CN([*:2])N=O>>[*:1]C[C@]([*:2])(O)C(=O)O	1				1	14	14
343	[*:1]C([*:2])[C@@H]([*:3])C(=O)O>>[*:1]CN([*:2])[*:3]	2
344	[*:1]C([*:2])[C@H]([*:3])C(=O)O>>[*:1]CN([*:2])[*:3]	2
345	[*:1]CCN([*:2])N=O>>[*:1]CO[*:2]	2				1	6	6
346	[*:1]CCN([*:2])N=O>>[*:2]SCCC([*:1])N	1				0.8	5	4
347	[*:1]CCCN([*:2])N=O>>[*:1]CO[*:2]	2				1	2	2
348	[*:1]CCCN([*:2])N=O>>[*:2]SCCC([*:1])N	1				1	2	2
349	[*:1]CCC[*:2]>>[*:1]Cc1ccc([*:2])cc1	1	0	1	0	0.106796	103	11
350	[*:1]CNC(=O)C([*:2])CS>>[*:1]CNC(=O)C([*:2])CSC(=O)NCCO	1				1	1	1
351	[*:1]CC(=O)NC([*:2])CSCCCl>>[*:1]CNC(=O)C([*:2])CSC(=O)NCCO	1				1	1	1
352	[*:1]CNC(=O)C([*:2])CS/C(Cl)=C/Cl>>[*:1]CNC(=O)C([*:2])CSC(=O)NCCO	1				1	1	1
353	[*:1]CNC(=O)C([*:2])CS/C(Cl)=C\Cl>>[*:1]CNC(=O)C([*:2])CSC(=O)NCCO	1				1	1	1
354	[*:1]CNC(=O)C([*:2])CSC(=O)NCCCl>>[*:1]CNC(=O)C([*:2])CSC(=O)NCCO	1
355	[*:1]C([*:2])Cc1ccc(Cl)cc1>>[*:1][C@H]1C(=O)N2[C@@H]([*:2])C(C)(C)S[C@H]12	1				1	4	4
356	[*:1]C([*:2])CS>>[*:1]CC([*:2])C(=O)O	1				1	3	3
357	[*:1]C([*:2])CS>>[*:1]c1ccc([*:2])cc1	1				1	2	2
358	[*:1]C([*:2])CS>>[*:1]Cc1ccc([*:2])cc1	1				1	4	4
359	[*:1]C([*:2])CSCCCl>>[*:1]CC([*:2])C(=O)O	1				1	3	3
360	[*:1]C([*:2])CSCCCl>>[*:1]c1ccc([*:2])cc1	1				1	2	2
361	[*:1]C([*:2])CSCCCl>>[*:1]Cc1ccc([*:2])cc1	1				1	4	4
362	[*:1]C([*:2])CS/C(Cl)=C/Cl>>[*:1]CC([*:2])C(=O)O	1				1	3	3
363	[*:1]C([*:2])CS/C(Cl)=C/Cl>>[*:1]c1ccc([*:2])cc1	1				1	2	2
364	[*:1]C([*:2])CS/C(Cl)=C/Cl>>[*:1]Cc1ccc([*:2])cc1	1				1	4	4
365	[*:1]CCC(=O)N([*:2])O>>[*:1]CO[*:2]	1				1	1	1
366	[*:1]CCC(=O)N([*:2])O>>[*:1]CCC(=O)N[*:2]	1
367	[*:1]/C=C\[*:2]>>[*:1]NC(=O)CCC([*:2])N	1				0.302326	43	13
368	[*:1]CNC([*:2])=O>>[*:2]NC(=O)CCC([*:1])N	1				0.352941	17	6
369	[*:1]N=Nc1ccc(O)c([*:2])c1>>[*:1]NC(=O)CCC([*:2])N	1				0	6	0
370	[*:1]C(Cl)Cl>>[*:1]CC(C)=O	1	0.75	4	3	0.347826	23	8
371	[*:1]C(C)Cl>>[*:1]CC(C)=O	1	0.5	4	2	0.333333	3	1
372	[*:1]C(C)Cl>>[*:1][H]	1	0.75	4	3	0.5	2	1
373	[*:1]C(=C)C#N>>[*:1]CCl	1	1	1	1	1	1	1
374	[*:1]C(=C)C#N>>[*:1]C=C	1
375	[*:1]C(=C)C#N>>[*:1]CC(C)=O	1	1	1	1	1	1	1
376	[*:1]C(=C)C#N>>[*:1][H]	1	1	1	1
377	[*:1]C(N)CN=[N+]=[N-]>>[*:1]C=C	2				1	4	4
378	[*:1]C(Cl)=C(Cl)C=O>>[*:1]CCl	1
379	[*:1]/C=C\c1ccc([*:2])o1>>[*:1]C([*:2])=Cc1ccco1	1				0.2	5	1
380	[*:1]/C=C\c1ccccc1>>[*:1]c1ccccc1N	1				0.5	2	1
381	[*:1]CBr>>[*:1][C@H](C)O	1	0.833333	12	10	0.176471	51	9
382	[*:1]CBr>>[*:1]CC(C)O	1	0.666667	12	8	0.224138	58	13
383	[*:1]CBr>>[*:1]CC(C)C	1	0.846154	13	11	0.232143	56	13
384	[*:1]CBr>>[*:1]CC(C)=O	1	0.733333	15	11	0.218182	55	12
385	[*:1]CBr>>[*:1]CCCCC	1	0.904762	21	19	0.677966	59	40
386	[*:1]CBr>>[*:1]CC(=O)CCl	1	0.363636	11	4	0.0652174	46	3
387	[*:1]C(C)Br>>[*:1][C@H](C)O	1				0.666667	12	8
388	[*:1]C(C)Br>>[*:1]CC(C)O	1				0.727273	11	8
389	[*:1]C(C)Br>>[*:1]CC(C)C	1				0.833333	12	10
390	[*:1]C(C)Br>>[*:1]CCCCC	1				0.916667	12	11
391	[*:1]C(C)Br>>[*:1]CC(=O)CCl	1				0.4	10	4
392	[*:1]C(C)Br>>[*:1]C(Cl)C(C)=O	1				0.416667	12	5
393	[*:1]C(N)CS>>[*:1]CCl	2				0.8	5	4
394	[*:1]C(N)CS>>[*:1]C=C	2				0.8	5	4
395	[*:1]C(N)CS>>[*:1]CCC	2				0.8	5	4
396	[*:1]C(N)CS>>[*:1][C@H](C)O	2				1	4	4
397	[*:1]C(N)CS>>[*:1]CC(C)O	2				1	4	4
398	[*:1]C(N)CS>>[*:1]CC(C)C	2				0.8	5	4
399	[*:1]C(N)CS>>[*:1]CC(C)=O	2				0.8	5	4
400	[*:1]C(N)CS>>[*:1]CCCCC	2				1	5	5
401	[*:1]C(N)CS>>[*:1]CC(=O)CCl	2				1	4	4
402	[*:1]C1C(C=C(C)C)C1(C)C>>[*:1][C@@H]1[C@@H](C=C(Cl)Cl)C1(C)C	1				0	2	0
403	[*:1]C1C(C=C(C)C)C1(C)C>>[*:1][C@@H]1[C@H](C=C(Cl)Cl)C1(C)C	1				0	2	0
404	[*:1]C(Br)=CC(=O)O>>[*:1]C1OC1c1ccccc1	1
405	[*:1]C(Br)=CC(=O)O>>[*:1][H]	1
406	[*:1][C@@H]1CO1>>[*:1][H]	8	1	5	5	0.47619	21	10
407	[*:1]/C=C/c1ccc([*:2])cc1>>[*:1]/C=C/c1cccc([*:2])c1	1				0	1	0
408	[*:1]/C=C/c1ccc([*:2])cc1>>[*:1]/C=C/c1ccccc1[*:2]	1				0	1	0
409	[*:1]/C=C/c1ccc([*:2])cc1>>[*:2]c1ccc([C@@H]2O[C@H]2[*:1])cc1	1	0	1	0	0.12	25	3
410	[*:1]/C=C/c1ccc([*:2])cc1>>[*:2]c1ccc(C2OC2[*:1])cc1	1	0	1	0	0.12	25	3
411	[*:1]/C=C\[*:2]>>[*:1][C@@H]1O[C@H]1[*:2]	1				0.0869565	23	2
412	[*:1]/C=C\[*:2]>>[*:1]C1OC1[*:2]	1				0	23	0
413	[*:1][C@H]1O[C@@H]1[*:2]>>[*:1]c1ccc(C2OC2[*:2])cc1	1				0.428571	14	6
414	[*:1]C1OC1[*:2]>>[*:1]c1ccc(C2OC2[*:2])cc1	1				0.5	2	1
415	[*:1]C1OC1[*:2]>>[*:1]Oc1ccc(C2OC2[*:2])cc1	1				0.333333	3	1
416	[*:1]c1ccc(OC)cc1O>>[*:1][H]	1				1	1	1
417	[*:1]C(=O)O>>[*:1]C(Br)Br	1	0.142857	7	1	0.0448718	156	7
418	[*:1]CBr>>[*:1]CCCl	1	0.5	12	6	0.0961538	52	5
419	[*:1]C=O>>[*:1]CCCl	1	0.166667	6	1	0.0136986	73	1
420	[*:1]C(C)Cl>>[*:1]CCCl	1	0	3	0	0.5	2	1
421	[*:1]OO>>[*:1][N+](=O)[O-]	3	1	1	1	0.6	15	9
422	[*:1]ON=O>>[*:1][N+](=O)[O-]	4				1	8	8
423	[*:1]c1cc(OC)cc([*:2])c1O>>[*:1]c1ccc(C)c([*:2])c1O	1				1	1	1
424	[*:1]OOC([*:2])=O>>[*:2]c1ccc([N+](=O)[O-])c([*:1])c1	1				1	1	1
425	[*:1]c1ccc(N)c([*:2])c1>>[*:1]c1ccc([N+](=O)[O-])c([*:2])c1	1	0	1	0	0.166667	12	2
426	[*:1]c1ccc(N=O)c([*:2])c1>>[*:1]c1ccc([N+](=O)[O-])c([*:2])c1	1
427	[*:1]c1ccc(NO)c([*:2])c1>>[*:1]c1ccc([N+](=O)[O-])c([*:2])c1	1
428	[*:1]CON(OC(=O)c1ccc([*:2])cc1)C([*:3])=O>>[*:1]OP(=O)(O[*:3])Oc1ccc([*:2])cc1	1
429	[*:1]c1cc(OC)cc(C([*:2])O)c1O>>[*:1]c1ccc(C)c(C([*:2])O)c1O	1				1	1	1
430	[*:1]N=NC>>[*:1]N=NCC	1				1	1	1
431	[*:1]/N=N/C>>[*:1]N=NCC	1				1	1	1
432	[*:1]/N=N/CCC>>[*:1]N=NCC	1				1	1	1
433	[*:1]OO>>[*:1][H]	6	0.5	2	1	0.923077	13	12
434	[*:1]OO>>[*:1]c1ccc(O)cc1	1	1	3	3	1	20	20
435	[*:1][N+](=O)[O-]>>[*:1][H]	172	0.495413	109	54	0.304688	1024	312
436	[*:1]CN=[N+]=[N-]>>[*:1][H]	14				0.722222	36	26
437	[*:1]C=C>>[*:1]CCl	1	0.3	10	3	0.138889	36	5
438	[*:1]C=C>>[*:1]CC	2	0.454545	11	5	0.333333	39	13
439	[*:1]C=C>>[*:1][C@@H](C)O	1	0.454545	11	5	0.222222	36	8
440	[*:1]C=C>>[*:1]CCC	1	0.555556	9	5	0.409091	22	9
441	[*:1]C(=C)Br>>[*:1]CCl	1	1	2	2	1	1	1
442	[*:1]C(=C)Br>>[*:1]CC	1	1	1	1	1	1	1
443	[*:1]C(=C)Br>>[*:1][C@@H](C)O	1	1	1	1	1	1	1
444	[*:1]C(=C)Br>>[*:1]CCC	1	1	1	1	1	1	1
445	[*:1]C(=C)Br>>[*:1]C(C)O	1	1	1	1	1	1	1
446	[*:1]C(=C)Br>>[*:1]C(=C)C	1	1	1	1	1	1	1
447	[*:1]c1ccc([*:2])[nH]1>>[*:1]c1ccccc1[*:2]	1				1	1	1
448	[*:1]c1ccc([*:2])s1>>[*:1]c1ccccc1[*:2]	1				0.125	8	1
449	[*:1]/C=C/[*:2]>>[*:1]CC(=O)N[*:2]	1	0.6875	16	11	0.14652	273	40
450	[*:1]/C=C/[*:2]>>[*:1]C1([*:2])CCNCC1	1	1	1	1	0.138614	101	14
451	[*:1]/C=C\[*:2]>>[*:1]CC(=O)N[*:2]	1				0.282609	46	13
452	[*:1]/C=C\[*:2]>>[*:1]C1([*:2])CCNCC1	1				0.285714	21	6
453	[*:1]C#N>>[*:1]CC	1	0.277778	18	5	0.152542	59	9
454	[*:1]C#N>>[*:1]CN	1	0.117647	17	2	0.0377358	53	2
455	[*:1]C#N>>[*:1]CO	2	0.315789	19	6	0.0877193	57	5
456	[*:1]C#N>>[*:1]CCO	1	0.117647	17	2	0.113208	53	6
457	[*:1]C#N>>[*:1]C(C)C	1	0.0714286	14	1	0.224138	58	13
458	[*:1]C#N>>[*:1]CC=O	1	0.0769231	13	1	0.08	50	4
459	[*:1]N([*:2])N>>[*:1]N=C=N[*:2]	1				1	2	2
460	[*:1]CN(N)C[*:2]>>[*:1]CNC[*:2]	1
461	[*:1]CN(N)C[*:2]>>[*:1]N=C=N[*:2]	1
462	[*:1]CN([*:2])N>>[*:1]CN[*:2]	1
463	[*:1]COS([*:2])(=O)=O>>[*:2]NC([*:1])=O	1	0	2	0	0.166667	6	1
464	[*:1]COS([*:2])(=O)=O>>[*:1]Nc1ccc(N[*:2])cc1	1	0	2	0	0.833333	6	5
465	[*:1]COS([*:2])(=O)=O>>[*:1]c1c(C)n(C)n([*:2])c1=O	1	0	2	0	0.333333	3	1
466	[*:1]COS([*:2])(=O)=O>>[*:2]Nc1ccc(O[*:1])cc1	1	0	2	0	0.166667	6	1
467	[*:1]ON(OC(C)=O)C([*:2])=O>>[*:1]c1c(C)n(C)n([*:2])c1=O	1				0.933333	15	14
468	[*:1]NP(=O)(O[*:2])OCC>>[*:1]NP(=S)(O[*:2])OC	1
469	[*:1]ON=O>>[*:1][H]	5				1	7	7
470	[*:1]Nc1cc(OC)cc2cccnc12>>[*:1][H]	1				1	6	6
471	[*:1]C(=C)C>>[*:1]C(=O)O	1	0.333333	3	1	0.125	8	1
472	[*:1]CCl>>[*:1]CN	1	0.736842	19	14	0.138462	65	9
473	[*:1]CN(C[*:2])N=O>>[*:1]CNC[*:2]	2				0.857143	7	6
474	[*:1]CN([*:2])N=O>>[*:1]CN[*:2]	3				0.7	20	14
475	[*:1]C(=O)C(O)O>>[*:1][H]	1				1	1	1
476	[*:1]NC(=O)N(CCCl)N=O>>[*:1][H]	2				1	5	5
477	[*:1]CN=[N+]=[N-]>>[*:1]N(C)C	3	1	1	1	0.5	36	18
478	[*:1]CCN=[N+]=[N-]>>[*:1]N(C)C	3				1	9	9
479	[*:1]CCN=[N+]=[N-]>>[*:1][H]	5				1	6	6
480	[*:1]CN(CCCC)N=O>>[*:1][H]	1				1	7	7
481	[*:1]C#N>>[*:1]C(Cl)Cl	1	0	15	0	0.0357143	56	2
482	[*:1]C#N>>[*:1]C(=O)O	4	0.28	25	7	0.15	60	9
483	[*:1]C#N>>[*:1]C(Cl)(Cl)Cl	1	0	14	0	0.0545455	55	3
484	[*:1]SCl>>[*:1][H]	1				1	1	1
485	[*:1]C(=O)Cl>>[*:1]C(Cl)Cl	1	0.166667	6	1	0.5	18	9
486	[*:1]C(=O)Cl>>[*:1]C(=O)O	12	1	11	11	0.6	20	12
487	[*:1]C(=O)Cl>>[*:1]C(Cl)(Cl)Cl	1	0	5	0	0.210526	19	4
488	[*:1]C(=O)Cl>>[*:1][H]	14	0.75	8	6	0.777778	18	14
489	[*:1]C(C)=O>>[*:1]C(Cl)Cl	1	0.1	10	1	0.0789474	38	3
490	[*:1]C(C)=O>>[*:1]C(Cl)(Cl)Cl	1	0	9	0	0.102564	39	4
491	[*:1]C(C)=O>>[*:1][H]	7	0.3	10	3	0.238095	42	10
492	[*:1]C(O)O>>[*:1][H]	2				1	2	2
493	[*:1]C[C@H]1CO1>>[*:1][H]	14	1	3	3	0.678571	28	19
494	[*:1]CC1CO1>>[*:1][H]	23	0.423077	26	11	0.727273	44	32
495	[*:1]C([*:2])O>>[*:1]C([*:2])OC(=O)CCl	1				0.0793651	63	5
496	[*:1]C(=O)S>>[*:1][H]	1				1	1	1
497	[*:1]C(=C)Cl>>[*:1]C(=O)O	1	1	2	2	1	1	1
498	[*:1]COC=C>>[*:1][C@H](Cl)Br	1	0	1	0	1	1	1
499	[*:1]C(F)Br>>[*:1]C(F)F	1	1	1	1
500	[*:1]C(F)Br>>[*:1]C(F)Cl	1	1	1	1
501	[*:1]C(Cl)Br>>[*:1]C(F)F	1				0.666667	3	2
502	[*:1]C(Cl)Br>>[*:1]C(F)Cl	1				0.666667	3	2
503	[*:1]C(Cl)Br>>[*:1]C(F)(F)C(F)F	1				1	1	1
504	[*:1]C(Br)Br>>[*:1]C(F)F	1				0.333333	3	1
505	[*:1]C(Br)Br>>[*:1]C(F)Cl	1				0.333333	3	1
506	[*:1]C(Br)Br>>[*:1]C(F)(F)C(F)F	1				1	1	1
507	[*:1]C1CO1>>[*:1]CI	1	0.35	20	7	0.527273	55	29
508	[*:1]C1CO1>>[*:1]C=C	7	0.304348	23	7	0.59322	59	35
509	[*:1]C(C)Br>>[*:1]CI	1				0.636364	11	7
510	[*:1]C(=O)[C@@H]1OC1([*:2])C(N)=O>>[*:1]C1(O)NC(=O)C2([*:2])OC12	1
511	[*:1]C(=O)[C@@H]1O[C@@]1([*:2])C(N)=O>>[*:1]C1(O)NC(=O)C2([*:2])OC12	1
512	[*:1]C(=O)[C@@H]1O[C@]1([*:2])C(N)=O>>[*:1]C1(O)NC(=O)C2([*:2])OC12	1
513	[*:1]CS>>[*:1]CSC	1				0.714286	7	5
514	[*:1]CS>>[*:1][H]	2				1	7	7
515	[*:1]C(C)O>>[*:1]CO	1	0	1	0	0.272727	11	3
516	[*:1]C(C)O>>[*:1]CSC	1	0	1	0	0.125	8	1
517	[*:1]C(C)O>>[*:1]CCSC	1	0	1	0	0.111111	9	1
518	[*:1]C(C)O>>[*:1]CC(=O)O	1	0	1	0	0.3	10	3
519	[*:1]C(C)O>>[*:1]CCSCC	1	0	1	0	0.2	10	2
520	[*:1]C(C)O>>[*:1]CCC(=O)O	3	0.5	2	1	0.363636	11	4
521	[*:1]C(C)O>>[*:1][H]	2	0	3	0	0.125	8	1
522	[*:1]CN=[N+]=[N-]>>[*:1]CO	12	1	1	1	0.607143	56	34
523	[*:1]CN=[N+]=[N-]>>[*:1]CSC	2	1	1	1	1	13	13
524	[*:1]C(C)(C)S>>[*:1]CO	1				1	1	1
525	[*:1]C(C)(C)S>>[*:1]C(C)C	1				1	1	1
526	[*:1]C(C)(C)S>>[*:1]CSC	1				1	1	1
527	[*:1]C(C)(C)S>>[*:1]CCSC	1				1	1	1
528	[*:1]C(C)(C)S>>[*:1]CC(=O)O	1				1	1	1
529	[*:1]C(C)(C)S>>[*:1]CCSCC	1				1	1	1
530	[*:1]C(C)(C)S>>[*:1]CCC(=O)O	3				1	1	1
531	[*:1]C(C)(C)S>>[*:1][H]	1				1	1	1
532	[*:1]CCN=[N+]=[N-]>>[*:1]CO	3				1	9	9
533	[*:1]CCN=[N+]=[N-]>>[*:1]CSC	2				1	9	9
534	[*:1]CCN=[N+]=[N-]>>[*:1]CCSC	2				1	2	2
535	[*:1]CCN=[N+]=[N-]>>[*:1]CCSCC	2				1	2	2
536	[*:1]CS/C=C/Cl>>[*:1]CSC	1				1	1	1
537	[*:1]CS/C=C/Cl>>[*:1][H]	1				1	1	1
538	[*:1]CSCCCl>>[*:1][H]	2				0.75	4	3
539	[*:1]CCCCN>>[*:1]CO	1				1	1	1
540	[*:1]CCCCN>>[*:1]CSC	1				1	1	1
541	[*:1]CCCCN>>[*:1]CCSC	1				1	1	1
542	[*:1]CCCCN>>[*:1]CCSCC	1				1	1	1
543	[*:1]CCCCN>>[*:1][H]	1				1	1	1
544	[*:1]C(=O)O>>[*:1][H]	19	0.3	10	3	0.203593	167	34
545	[*:1]C(=O)OCC>>[*:1][H]	1	0.583333	12	7	0.0625	16	1
546	[*:1]CS>>[*:1]CSC(=O)NCCO	1				0.142857	7	1
547	[*:1]CS>>[*:1]CSC(=O)NC(C)(C)C	1				0.666667	6	4
548	[*:1]CS/C(Cl)=C/Cl>>[*:1]CSC(=O)NCCO	1
549	[*:1]CS/C(Cl)=C/Cl>>[*:1]CSC(=O)NC(C)(C)C	1
550	[*:1]CS/C(Cl)=C\Cl>>[*:1]CSC(=O)NCCO	1
551	[*:1]CS/C(Cl)=C\Cl>>[*:1]CSC(=O)NC(C)(C)C	1
552	[*:1]CSC(=O)NCCCl>>[*:1]CSC(=O)NCCO	1
553	[*:1]C(O)CN=[N+]=[N-]>>[*:1]C(O)CO	6
554	[*:1]C1SCCN1N=O>>[*:1]C=O	1				1	1	1
555	[*:1]C1SCCN1N=O>>[*:1]CO	1				1	1	1
556	[*:1]C(O)CO>>[*:1]CO	1
557	[*:1]C(O)CN=[N+]=[N-]>>[*:1]C1SCCN1N=O	2				0.428571	14	6
558	[*:1]C(O)CN=[N+]=[N-]>>[*:1][H]	4				0.5	12	6
559	[*:1]C(O)C(O)CO>>[*:1]C(O)CO	1
560	[*:1]C(O)C(O)C(O)CO>>[*:1]C(O)C(O)CO	1
561	[*:1]C1=CC(=[N+]=[N-])C(=O)C=C1>>[*:1]c1ccc(O)cc1	2				1	3	3
562	[*:1]COc1ccc([*:2])cc1C(C)=O>>[*:1]c1ccc(O)c([*:2])c1	1				1	2	2
563	[*:1]CI>>[*:1]COP(=O)(O)O	1				1	1	1
564	[*:1]CI>>[*:1][H]	2	1	1	1	1	2	2
565	[*:1]CCl>>[*:1]COP(=O)(O)O	1	0.909091	11	10	0.316667	60	19
566	[*:1]CCl>>[*:1][H]	10	0.75	20	15	0.3	60	18
567	[*:1]C1CO1>>[*:1]CO	2	1	2	2	0.647059	17	11
568	[*:1]C1CO1>>[*:1]COP(=O)(O)O	1	0.25	16	4	0.622222	45	28
569	[*:1]CN=[N+]=[N-]>>[*:1]COP(=O)(O)O	2	1	1	1	0.588235	51	30
570	[*:1]/C=C(/C)CC[*:2]>>[*:1]/C=C(\C)CC[*:2]	1
571	[*:1]n1cnc2c(N)ncnc21>>[*:1][H]	2				0.416667	12	5
572	[*:1]n1cnc2c(N)[n+]([O-])cnc21>>[*:1][H]	1				1	3	3
573	[*:1]n1cnc2c(=N)n(O)cnc21>>[*:1][H]	1				1	3	3
574	[*:1]N=[N+]=[N-]>>[*:1]OCCN(C)C	2	1	1	1	0.452632	95	43
575	[*:1]N=[N+]=[N-]>>[*:1]c1ccccc1	4	1	1	1	0.495413	109	54
576	[*:1]CCN=[N+]=[N-]>>[*:1]OCCN(C)C	2				1	7	7
577	[*:1]CCN=[N+]=[N-]>>[*:1]c1ccccc1	3				1	7	7
578	[*:1]N1CC(OS(C)(=O)=O)C1>>[*:1]OCCN(C)C	1	1	1	1
579	[*:1]N1CC(OS(C)(=O)=O)C1>>[*:1]c1ccccc1	1	1	1	1
580	[*:1]C(N)=O>>[*:1]CC	3				0.235294	17	4
581	[*:1]C(N)=O>>[*:1]C=C	1				0	13	0
582	[*:1]OC1OC(CO)C(O)C(O)C1O>>[*:1][H]	1				1	1	1
583	[*:1]CC>>[*:1]c1ccccc1	4	0.478261	46	22	0.153125	320	49
584	[*:1]c1cn([*:2])c(=O)[nH]c1=O>>[*:1]c1cn([*:2])c(=O)nc1N	1				1	5	5
585	[*:1]OC(=O)CC(C)C>>[*:1][H]	1				1	1	1
586	[*:1][Ti]1234C5C1C2C3C54>>[*:1][H]	1
587	[*:1]CO[*:2]>>[*:1]COCC([*:2])CC	1	0.1	30	3	0.121622	74	9
588	[*:1]C(C)(C)O>>[*:1]C(C)(C)OC(C)=O	1				0	10	0
589	[*:1]C(=O)OC>>[*:1]CC	1	0.375	16	6	0.133333	45	6
590	[*:1]C(=O)OC>>[*:1]C(=O)OCC	2	0.565217	23	13	0.117647	51	6
591	[*:1]C(=O)OC>>[*:1]c1ccccc1	2	0.380952	21	8	0.163265	49	8
592	[*:1]C(=O)OC>>[*:1]C(=O)c1ccc(Br)cc1	2	0.307692	13	4	0.108696	46	5
593	[*:1]C(=O)c1ccccc1>>[*:1]CC	1	1	1	1	0.4	10	4
594	[*:1]C(=O)c1ccccc1>>[*:1]c1ccccc1	1	1	1	1	0.181818	11	2
595	[*:1]C([*:2])=O>>[*:1]C(=O)c1ccc([*:2])cc1	1	0.35	20	7	0.339286	56	19
596	[*:1]/N=C/c1cccc(O)c1>>[*:1]/N=C\c1ccccc1	1				0.5	2	1
597	[*:1]/N=C/c1cccc(O)c1>>[*:1]/N=C/c1ccccc1O	2
598	[*:1]/N=C/c1ccc(O)cc1>>[*:1]/N=C\c1ccccc1	1				0.2	5	1
599	[*:1]/N=C/c1ccc(O)cc1>>[*:1]/N=C/c1ccccc1O	2
600	[*:1]COC(=O)Cl>>[*:1][H]	1				1	1	1
601	[*:1]CC/C(C)=C/C([*:2])[*:3]>>[*:1]CC/C(C)=C\C([*:2])[*:3]	1
602	[*:1]c1ccc(N)cc1>>[*:1][H]	17	0.375	8	3	0.576271	59	34
603	[*:1][C@@H](C)O>>[*:1][H]	2	0	1	0	0.125	8	1
604	[*:1]NC(=O)C([*:2])CS>>[*:1]NC(=O)C([*:2])CSC(=O)NCCO	1
605	[*:1]NC(=O)C([*:2])CS>>[*:1]NC(=O)C([*:2])CSC(=O)NC(C)(C)C	1				1	1	1
606	[*:1]C(=O)NC([*:2])CSCCCl>>[*:1]NC(=O)C([*:2])CSC(=O)NCCO	1				1	1	1
607	[*:1]C(=O)NC([*:2])CSCCCl>>[*:1]NC(=O)C([*:2])CSC(=O)NC(C)(C)C	1				1	2	2
608	[*:1]NC(=O)C([*:2])CS/C(Cl)=C/Cl>>[*:1]NC(=O)C([*:2])CSC(=O)NCCO	1
609	[*:1]NC(=O)C([*:2])CS/C(Cl)=C/Cl>>[*:1]NC(=O)C([*:2])CSC(=O)NC(C)(C)C	1				1	1	1
610	[*:1]NC(=O)C([*:2])CS/C(Cl)=C\Cl>>[*:1]NC(=O)C([*:2])CSC(=O)NCCO	1
611	[*:1]NC(=O)C([*:2])CS/C(Cl)=C\Cl>>[*:1]NC(=O)C([*:2])CSC(=O)NC(C)(C)C	1				1	1	1
612	[*:1]NC(=O)C([*:2])CSC(=O)NCCCl>>[*:1]NC(=O)C([*:2])CSC(=O)NCCO	1
613	[*:1]N=[N+]=[N-]>>[*:1][H]	20	1	1	1	0.509259	108	55
614	[*:1]NC(=O)C(C)Br>>[*:1]NC(=O)CBr	2
615	[*:1]NC(=O)C(C)Br>>[*:1][H]	4				1	6	6
616	[*:1]NC(=O)C=[N+]=[N-]>>[*:1]NC(=O)CBr	1				0.6	5	3
617	[*:1]NC(=O)C=[N+]=[N-]>>[*:1][H]	1				0.6	5	3
618	[*:1]C(C)=O>>[*:1]C(C)C	1	0.3	10	3	0.225	40	9
619	[*:1]N(C)N=O>>[*:1][H]	19				1	25	25
620	[*:1]ON=O>>[*:1][C@@H](C)N	1				1	8	8
621	[*:1]N([*:2])N>>[*:1]OP(=S)(O[*:2])SCCl	1				1	3	3
622	[*:1]OC=C>>[*:1][H]	3	0	2	0	1	1	1
623	[*:1][C@H]1CO1>>[*:1][H]	9	0.666667	3	2	0.657143	35	23
624	[*:1]N=[N+]=[N-]>>[*:1]SC	4				0.384615	91	35
625	[*:1]N=[N+]=[N-]>>[*:1]SC/C=C/Cl	2	0	1	0	0.347222	72	25
626	[*:1]S/C=C/Cl>>[*:1]SC	1
627	[*:1]S/C=C/Cl>>[*:1]SC/C=C/Cl	1				1	1	1
628	[*:1]S/C=C/Cl>>[*:1]c1ccccc1	1				1	1	1
629	[*:1]S/C=C/Cl>>[*:1][H]	1				1	1	1
630	[*:1]SCCCl>>[*:1]c1ccccc1	1				0.833333	6	5
631	[*:1]SCCCl>>[*:1][H]	2				0.833333	6	5
632	[*:1]n1ccnc1>>[*:1][H]	2	0	1	0	0.666667	3	2
633	[*:1]S/C(Cl)=C/Cl>>[*:1]SC	2				0.833333	6	5
634	[*:1]S/C(Cl)=C/Cl>>[*:1]SC/C=C/Cl	1				0.5	6	3
635	[*:1]S/C(Cl)=C/Cl>>[*:1]c1ccccc1	1				1	6	6
636	[*:1]S/C(Cl)=C/Cl>>[*:1][H]	2				0.833333	6	5
637	[*:1]OC(=O)C=[N+]=[N-]>>[*:1]SC	2				1	2	2
638	[*:1]OC(=O)C=[N+]=[N-]>>[*:1]SC/C=C/Cl	2				1	2	2
639	[*:1]OC(=O)C=[N+]=[N-]>>[*:1]c1ccccc1	2				1	2	2
640	[*:1]OC(=O)C=[N+]=[N-]>>[*:1][H]	2				1	2	2
641	[*:1]SC(Cl)=C(Cl)Cl>>[*:1]SC/C=C/Cl	1				1	1	1
642	[*:1]SC(Cl)=C(Cl)Cl>>[*:1]c1ccccc1	1				1	3	3
643	[*:1]SC(Cl)=C(Cl)Cl>>[*:1][H]	1				0.666667	3	2
644	[*:1]SCCCl>>[*:1]c1ccc(Cl)cc1	1				1	6	6
645	[*:1]S/C(Cl)=C/Cl>>[*:1]SC(=O)NCCO	1				0.4	5	2
646	[*:1]S/C(Cl)=C/Cl>>[*:1]SC(=O)NC(C)(C)C	1				1	5	5
647	[*:1]S/C(Cl)=C\Cl>>[*:1]SC(=O)NCCO	1				0	1	0
648	[*:1]S/C(Cl)=C\Cl>>[*:1]SC(=O)NC(C)(C)C	1				1	1	1
649	[*:1]SC(=O)NCCCl>>[*:1]SC(=O)NCCO	1
650	[*:1]SCCCl>>[*:1]SSC(=S)N(CC)CC	1				1	4	4
651	[*:1]S/C(Cl)=C/Cl>>[*:1]SSC(=S)N(CC)CC	1				1	6	6
652	[*:1]S/C(Cl)=C/Cl>>[*:1]S/C(F)=C(\F)C(F)(F)F	1				1	6	6
653	[*:1]SC(Cl)=C(Cl)Cl>>[*:1]SSC(=S)N(CC)CC	1				1	3	3
654	[*:1]N=[N+]=[N-]>>[*:1]OP(=O)(O)O	4				0.333333	51	17
655	[*:1]OC(C)=O>>[*:1]OP(=O)(O)O	2	0	3	0	0.0909091	66	6
656	[*:1]OC(C)=O>>[*:1][H]	7	0.166667	6	1	0.175676	74	13
657	[*:1]N(C)N=O>>[*:1]OP(=O)(O)O	2				0.944444	18	17
658	[*:1]N(N=O)c1ccc(C)cc1>>[*:1]Nc1ccc(C)cc1	1				0	1	0
659	[*:1]N([*:2])N=O>>[*:1][N+]([*:2])(C)C	1				0.608696	46	28
660	[*:1]C=O>>[*:1]OCC	3	0.25	8	2	0.13253	83	11
661	[*:1]OC>>[*:1]OCC	3	0.315789	38	12	0.0348525	373	13
662	[*:1]NN>>[*:1][N+](=O)[O-]	3	0.166667	6	1	0.166667	18	3
663	[*:1]N(N)CCC>>[*:1][N+](=O)[O-]	1				1	1	1
664	[*:1]NNCCC>>[*:1][N+](=O)[O-]	1				1	1	1
665	[*:1][C@@H](C)C#N>>[*:1][H]	1
666	[*:1]NNC(=O)c1ccncc1>>[*:1][H]	1				1	1	1
667	[*:1]N=[N+]=[N-]>>[*:1][C@H](N)C(=O)O	4	1	1	1	0.527273	110	58
668	[*:1]N=[N+]=[N-]>>[*:1]N[N+](C)(C)C	2	1	1	1	0.413043	92	38
669	[*:1]C(=O)CN>>[*:1]C(=O)O	1				1	1	1
670	[*:1]C(=O)CN>>[*:1][C@H](N)C(=O)O	2				1	1	1
671	[*:1]C(=O)CN>>[*:1]N[N+](C)(C)C	1				1	1	1
672	[*:1]C(=O)CN>>[*:1]C(N)C(=O)O	3				1	1	1
673	[*:1]C(=O)CN>>[*:1][H]	1				1	1	1
674	[*:1]C(=O)N([*:2])O>>[*:2]NC([*:1])=O	1				0.5	4	2
675	[*:1]OS(C)(=O)=O>>[*:1][H]	1	0.5	8	4	0.454545	11	5
676	[*:1]N=[N+]=[N-]>>[*:1]SCC	2	1	1	1	0.48	100	48
677	[*:1]N=[N+]=[N-]>>[*:1]S(C)(=N)=O	2	1	1	1	0.313253	83	26
678	[*:1]N=[N+]=[N-]>>[*:1]SCCCC	2	1	1	1	0.483871	93	45
679	[*:1]S/C(Cl)=C/Cl>>[*:1]SCC	1				0.833333	6	5
680	[*:1]S/C(Cl)=C/Cl>>[*:1]SCCCC	1				0.833333	6	5
681	[*:1]N([*:2])N=O>>[*:1]OC([*:2])=O	1				0.851485	101	86
682	[*:1]N([*:2])C(=O)CCCl>>[*:1]NC([*:2])=O	1				1	2	2
683	[*:1]/C(C)=C/C([*:2])OCC>>[*:1]/C(C)=C\C([*:2])OCC	1
684	[*:1]/C(C)=C/C([*:2])OCC>>[*:1]/C(C)=C\[C@@H]([*:2])OCC	1
685	[*:1]/C(C)=C/C([*:2])OCC>>[*:1]/C(C)=C\[C@H]([*:2])OCC	1
686	[*:1]/C(C)=C/[C@@H]([*:2])OCC>>[*:1]/C(C)=C\C([*:2])OCC	1
687	[*:1]/C(C)=C/[C@H]([*:2])OCC>>[*:1]/C(C)=C\C([*:2])OCC	1				1	1	1
688	[*:1]/C(C)=C/C([*:2])[*:3]>>[*:1]/C(C)=C\C([*:2])[*:3]	1
689	[*:1]OO>>[*:1][CH-][N+](=O)[O-]	1				0.533333	15	8
690	[*:1]N=[N+]=[N-]>>[*:1][N+](=O)[O-]	2	0	1	0	0.203883	103	21
691	[*:1]N=[N+]=[N-]>>[*:1]NCC	1	1	1	1	0.445545	101	45
692	[*:1]N=[N+]=[N-]>>[*:1][CH-][N+](=O)[O-]	1	1	1	1	0.288889	90	26
693	[*:1]N=[N+]=[N-]>>[*:1]OCC=O	1	1	1	1	0.409091	88	36
694	[*:1]N=[N+]=[N-]>>[*:1]OCCO	1	1	1	1	0.5	108	54
695	[*:1]N=[N+]=[N-]>>[*:1]OC(C)=O	2	1	1	1	0.486239	109	53
696	[*:1]N=[N+]=[N-]>>[*:1]OCC(=O)O	1	1	1	1	0.504854	103	52
697	[*:1]ON=O>>[*:1][CH-][N+](=O)[O-]	1				1	7	7
698	[*:1]/C=C\C=O>>[*:1]C=C	3				1	3	3
699	[*:1]/C=C\C=O>>[*:1]C=O	2				0.666667	3	2
700	[*:1]/C=C\C=O>>[*:1]C#N	4				1	3	3
701	[*:1]/C=C\C=O>>[*:1]C1CO1	1				0	2	0
702	[*:1]/C=C\C=O>>[*:1][N+](=O)[O-]	2				0.5	2	1
703	[*:1]/C=C\C=O>>[*:1]NCC	2				0.5	2	1
704	[*:1]/C=C\C=O>>[*:1][CH-][N+](=O)[O-]	1				0.5	2	1
705	[*:1]/C=C\C=O>>[*:1]OCC=O	1				1	2	2
706	[*:1]/C=C\C=O>>[*:1]OCCO	2				1	2	2
707	[*:1]/C=C\C=O>>[*:1]OC(C)=O	1				1	2	2
708	[*:1]/C=C\C=O>>[*:1]OCC(=O)O	2				1	2	2
709	[*:1]/C=C\C=O>>[*:1][H]	5				1	1	1
710	[*:1]C(=C)C=O>>[*:1]C=C	1
711	[*:1]C(=C)C=O>>[*:1]C=O	1				1	2	2
712	[*:1]C(=C)C=O>>[*:1]C1CO1	1				0.5	2	1
713	[*:1]C(=C)C=O>>[*:1][N+](=O)[O-]	1				1	2	2
714	[*:1]C(=C)C=O>>[*:1]NCC	1				1	2	2
715	[*:1]C(=C)C=O>>[*:1][CH-][N+](=O)[O-]	1				1	2	2
716	[*:1]C(=C)C=O>>[*:1]OCC=O	1				1	2	2
717	[*:1]C(=C)C=O>>[*:1]OCCO	1				1	2	2
718	[*:1]C(=C)C=O>>[*:1]OC(C)=O	1				1	2	2
719	[*:1]C(=C)C=O>>[*:1]OCC(=O)O	1				1	2	2
720	[*:1]C(=C)C=O>>[*:1][H]	1				1	1	1
721	[*:1]N(C)N=O>>[*:1][N+](=O)[O-]	2				0.296296	27	8
722	[*:1]N(C)N=O>>[*:1]NCC	2				0.916667	24	22
723	[*:1]N(C)N=O>>[*:1][CH-][N+](=O)[O-]	1				0.708333	24	17
724	[*:1]N(C)N=O>>[*:1]OCC=O	1				0.947368	19	18
725	[*:1]N(C)N=O>>[*:1]OCCO	2				0.954545	22	21
726	[*:1]N(C)N=O>>[*:1]OC(C)=O	2				0.892857	28	25
727	[*:1]N(C)N=O>>[*:1]OCC(=O)O	2				0.962963	27	26
728	[*:1]NN>>[*:1][CH-][N+](=O)[O-]	1	0.4	5	2	0.2	15	3
729	[*:1]NN>>[*:1]OCC=O	1	1	3	3	0.714286	14	10
730	[*:1]NN>>[*:1]OCCO	2	1	5	5	0.588235	17	10
731	[*:1]NN>>[*:1]OC(C)=O	1	1	6	6	0.588235	17	10
732	[*:1]NN>>[*:1]OCC(=O)O	2	1	5	5	0.588235	17	10
733	[*:1]NN>>[*:1][H]	9	1	5	5	0.625	16	10
734	[*:1]NNCCCC>>[*:1][N+](=O)[O-]	1				1	1	1
735	[*:1]NNCCCC>>[*:1][CH-][N+](=O)[O-]	1				1	1	1
736	[*:1]NNCCCC>>[*:1]OCC=O	1				1	1	1
737	[*:1]NNCCCC>>[*:1]OCCO	1				1	1	1
738	[*:1]NNCCCC>>[*:1]OC(C)=O	1				1	1	1
739	[*:1]NNCCCC>>[*:1]OCC(=O)O	1				1	1	1
740	[*:1]NNCCCC>>[*:1][H]	1				1	1	1
741	[*:1]N(N)CCCC>>[*:1][N+](=O)[O-]	1				1	1	1
742	[*:1]N(N)CCCC>>[*:1]NCC	1				1	1	1
743	[*:1]N(N)CCCC>>[*:1][CH-][N+](=O)[O-]	1				1	1	1
744	[*:1]N(N)CCCC>>[*:1]OCC=O	1				1	1	1
745	[*:1]N(N)CCCC>>[*:1]OCCO	1				1	1	1
746	[*:1]N(N)CCCC>>[*:1]OC(C)=O	1				1	1	1
747	[*:1]N(N)CCCC>>[*:1]OCC(=O)O	1				1	1	1
748	[*:1]N(N)CCCC>>[*:1][H]	1				1	1	1
749	[*:1]N(C)N=O>>[*:1]NC	2				0.884615	26	23
750	[*:1]N(CC)N=O>>[*:1]NC	1				0.666667	6	4
751	[*:1]N(CC)N=O>>[*:1][H]	2				0.666667	6	4
752	[*:1]N(CCC)N=O>>[*:1]NC	1				1	3	3
753	[*:1]N(CCC)N=O>>[*:1][H]	1				1	3	3
754	[*:1]N(N=O)C(N)=O>>[*:1]NC	1				1	7	7
755	[*:1]N(N=O)C(N)=O>>[*:1][H]	3				1	7	7
756	[*:1]N([*:2])N=O>>[*:1]OC(=O)/C=C\C(=O)O[*:2]	1				0.90566	53	48
757	[*:1]N([*:2])N=O>>[*:1]c1cc(C)cc([*:2])c1O	1				0.875	32	28
758	[*:1]B([*:2])CCCC>>[*:1]N([*:2])N	1				1	1	1
759	[*:1]B([*:2])CCCC>>[*:1]N([*:2])CCO	1				1	1	1
760	[*:1]B([*:2])CCCC>>[*:1]C([*:2])(S)CCC	1
761	[*:1]B([*:2])CCCC>>[*:1]N([*:2])CCCC	1				1	1	1
762	[*:1]B([*:2])CCCC>>[*:1]OC(=O)/C=C\C(=O)O[*:2]	1				1	1	1
763	[*:1]B([*:2])CCCC>>[*:1]c1cc(C)cc([*:2])c1O	1				1	1	1
764	[*:1][Sn]([*:2])(Cl)CCCC>>[*:1]c1cc(C)cc([*:2])c1O	1				1	1	1
765	[*:1]NN[*:2]>>[*:1]OC(=O)/C=C\C(=O)O[*:2]	1				0.75	4	3
766	[*:1]NN[*:2]>>[*:1]c1cc(C)cc([*:2])c1O	1				0.666667	3	2
767	[*:1]N([*:2])N>>[*:1]OC(=O)/C=C\C(=O)O[*:2]	1				1	5	5
768	[*:1]N([*:2])N>>[*:1]c1cc(C)cc([*:2])c1O	1				1	3	3
769	[*:1]N([*:2])N=O>>[*:1]OCCO[*:2]	1				0.789474	57	45
770	[*:1]ON(OC(C)=O)C([*:2])=O>>[*:1]OP(=O)(O[*:2])OCCCC	1				0.857143	21	18
771	[*:1]CC(CO)CN([*:2])N=O>>[*:1]OP(=O)(O[*:2])OCCCC	1				1	1	1
772	[*:1]COC(CO)CN([*:2])N=O>>[*:1]OP(=O)(O[*:2])OCCCC	1				1	1	1
773	[*:1]NC=CC=O>>[*:1]NCC(N)C(=O)O	1				1	1	1
774	[*:1]N=[N+]=[N-]>>[*:1]OC(=O)C=C	1	1	1	1	0.523364	107	56
775	[*:1]N=[N+]=[N-]>>[*:1]OC(=O)C(=C)C	1	1	1	1	0.429825	114	49
776	[*:1]OC[C@H]1CO1>>[*:1][N+](=O)[O-]	4				0.470588	17	8
777	[*:1]OC[C@H]1CO1>>[*:1][H]	8				0.75	16	12
778	[*:1]N(N=O)C(N)=O>>[*:1][N+](=O)[O-]	1				0.333333	9	3
779	[*:1]N(N=O)C(N)=O>>[*:1]OC(=O)C=C	1				1	9	9
780	[*:1]N(N=O)C(N)=O>>[*:1]OC(=O)C(=C)C	1				0.888889	9	8
781	[*:1]C(N)C(=O)O>>[*:1][H]	3				0.263158	19	5
782	[*:1]N=N>>[*:1][H]	2				1	2	2
783	[*:1]NC(=O)C(=C)C>>[*:1]NC(=O)C=C	1
784	[*:1]N([*:2])C>>[*:1]N([*:2])CCCl	1	0	1	0	0.2	5	1
785	[*:1]N([*:2])P1(=O)OCCCN1[*:3]>>[*:1]OP(=O)(O[*:2])O[*:3]	1				1	1	1
786	[*:1]C(=O)N([*:2])C>>[*:1]C(=O)N([*:2])CC(C)C	1				0.5	2	1
787	[*:1]C(=O)N([*:2])CC>>[*:1]C(=O)N([*:2])CC(C)C	1
788	[*:1]N(C)N=O>>[*:1][C@H](C)N(C)C	1				0.954545	22	21
789	[*:1]N(C)N=O>>[*:1]OC(=O)C=C	1				0.928571	28	26
790	[*:1]NN>>[*:1]OC	6	1	6	6	0.555556	18	10
791	[*:1]NN>>[*:1]OCC	1	1	6	6	0.588235	17	10
792	[*:1]NN>>[*:1][N+](C)(C)C	1	1	3	3	0.153846	13	2
793	[*:1]N1CC1>>[*:1]OC	1				0.2	5	1
794	[*:1]N1CC1>>[*:1]NC	1				0.2	5	1
795	[*:1]N1CC1>>[*:1]OCC	1				0.2	5	1
796	[*:1]N1CC1>>[*:1][N+](C)(C)C	1				0	4	0
797	[*:1]N=[N+]=[N-]>>[*:1]OC	2	1	1	1	0.45045	111	50
798	[*:1]N=[N+]=[N-]>>[*:1]NC	2	1	1	1	0.418182	110	46
799	[*:1]N=[N+]=[N-]>>[*:1]OCC	2	1	1	1	0.504762	105	53
800	[*:1]N=[N+]=[N-]>>[*:1][N+](C)(C)C	4	1	1	1	0.423077	104	44
801	[*:1][N+](=O)[O-]>>[*:1][N+](C)(C)C	1	0.211538	52	11	0.101466	887	90
802	[*:1]SN=O>>[*:1][N+](C)(C)C	1				1	1	1
803	[*:1]/N=N/c1ccc(N[*:2])cc1>>[*:1]N=Nc1ccc(N([*:2])CCO)cc1	1				1	1	1
804	[*:1]/N=N/c1ccc(N[*:2])cc1>>[*:1]/N=N\c1ccc(N([*:2])CCO)cc1	1				1	1	1
805	[*:1]/N=N\c1ccc(N[*:2])cc1>>[*:1]N=Nc1ccc(N([*:2])CCO)cc1	1
806	[*:1]OC>>[*:1]OCCO	1	0.25	32	8	0.0278552	359	10
807	[*:1]N(C)C>>[*:1]OC(=O)C(=C)C	1	0	1	0	0.0841121	107	9
808	[*:1]N(C)C>>[*:1][H]	7	0.75	4	3	0.111111	117	13
809	[*:1]OCC>>[*:1]OCCO	1
810	[*:1]OCC>>[*:1][H]	6	1	1	1	0.44	25	11
811	[*:1]S(=O)CC>>[*:1]SCC	1
812	[*:1]C(=O)/C=C/CCCCC>>[*:1]C(C)=O	1				1	1	1
813	[*:1]C(=O)/C=C/CCCCC>>[*:1]C(=O)CCCCCCC	1				1	1	1
814	[*:1]N=C=S>>[*:1]NC(N)=NC(=N)N	1				0.333333	3	1
815	[*:1]N=C=S>>[*:1][C@@H](C)c1ccccc1	1	0	1	0	0.75	4	3
816	[*:1]N=C=S>>[*:1][H]	2	0	1	0	0.75	4	3
817	[*:1]N=[N+]=[N-]>>[*:1]NC(N)=NC(=N)N	1	1	1	1	0.181818	77	14
818	[*:1]N=[N+]=[N-]>>[*:1][C@@H](C)c1ccccc1	1	1	1	1	0.54717	106	58
819	[*:1]C(=O)Cl>>[*:1]NC(N)=NC(=N)N	1	0	1	0	0.285714	14	4
820	[*:1]C(=O)Cl>>[*:1][C@@H](C)c1ccccc1	1	0.916667	12	11	0.75	20	15
821	[*:1]C1CO1>>[*:1]NC(N)=NC(=N)N	1	0.25	12	3	0.357143	28	10
822	[*:1]C1CO1>>[*:1][C@@H](C)c1ccccc1	1	0.4	25	10	0.6875	64	44
823	[*:1]NNOS(=O)(=O)O>>[*:1][C@@H](C)c1ccccc1	1				1	1	1
824	[*:1]NNOS(=O)(=O)O>>[*:1][H]	1				1	1	1
825	[*:1][C@H](C)Cl>>[*:1][H]	1
826	[*:1]C(=O)NO>>[*:1][H]	5	1	1	1	1	5	5
827	[*:1]SC>>[*:1][H]	1	0	3	0	0.142857	7	1
828	[*:1]C=O>>[*:1]OC	2	0.142857	7	1	0.0526316	76	4
829	[*:1]C1CO1>>[*:1]OC	1	0.347826	23	8	0.586207	58	34
830	[*:1][C@H](Br)CBr>>[*:1][H]	2				1	2	2
831	[*:1]C(Br)CBr>>[*:1]C(C)O	3	1	1	1	0.428571	7	3
832	[*:1]C(Br)CBr>>[*:1]C(C)C	3				0.571429	7	4
833	[*:1]C(Br)CBr>>[*:1]C(C)(C)C	2				0.5	6	3
834	[*:1]C(Br)CBr>>[*:1][H]	3				0.5	6	3
835	[*:1]c1ccc(CC#C)o1>>[*:1]c1coc(Cc2ccccc2)c1	1				1	2	2
836	[*:1]c1cccc(Oc2ccccc2)c1>>[*:1]c1coc(Cc2ccccc2)c1	1				1	1	1
837	[*:1]C(Br)CBr>>[*:1]C=C	2				0.5	6	3
838	[*:1][C@H](O)CO>>[*:1][H]	1				0.5	4	2
839	[*:1]C(O)CO>>[*:1][H]	1				0.125	16	2
840	[*:1]N(C)[N+](=O)[O-]>>[*:1][H]	1				0.666667	3	2
841	[*:1]c1ccco1>>[*:1][H]	1				0.5	4	2
842	[*:1]N([*:2])C(=O)CCl>>[*:1]N([*:2])C(=O)CO	1
843	[*:1]C(F)(F)F>>[*:1][H]	2	0	5	0	0.222222	9	2
844	[*:1]C1CO1>>[*:1]C=O	2	0.380952	21	8	0.538462	52	28
845	[*:1]C1CO1>>[*:1]OCC	1	0.363636	22	8	0.677966	59	40
846	[*:1]C1CO1>>[*:1]c1ccccc1	6	0.433333	30	13	0.691176	68	47
847	[*:1][C@H]1CO1>>[*:1]c1ccccc1	3	0.666667	3	2	0.642857	42	27
848	[*:1]C#C>>[*:1]C(C)C	1	0.333333	3	1	0	3	0
849	[*:1]C#C>>[*:1]c1ccccc1	1	0.5	4	2	0	5	0
850	[*:1]C#C>>[*:1]c1ccc(C)cc1	1	0.75	4	3	0	5	0
851	[*:1]C1CO1>>[*:1]c1ccc(C)cc1	2	0.37037	27	10	0.65625	64	42
852	[*:1][C@H]1CO1>>[*:1]c1ccc(C)cc1	1	0.666667	3	2	0.6	40	24
853	[*:1][C@@H]1CO1>>[*:1]c1ccccc1	3	1	5	5	0.454545	22	10
854	[*:1][C@@H]1CO1>>[*:1]c1ccc(C)cc1	1	1	5	5	0.428571	21	9
855	[*:1]C([*:2])CO[N+](=O)[O-]>>[*:1]CC([*:2])(C)CO[N+](=O)[O-]	1
856	[*:1]C([*:2])CO[N+](=O)[O-]>>[*:1]C[C@@]([*:2])(C)CO[N+](=O)[O-]	1
857	[*:1]C([*:2])CO[N+](=O)[O-]>>[*:1]C[C@]([*:2])(C)CO[N+](=O)[O-]	1
858	[*:1]CC([*:2])O[N+](=O)[O-]>>[*:1]C[C@@]([*:2])(C)CO[N+](=O)[O-]	1				1	1	1
859	[*:1]CC([*:2])O[N+](=O)[O-]>>[*:1]C[C@]([*:2])(C)CO[N+](=O)[O-]	1
860	[*:1]C=C(C)C>>[*:1][C@@H]1OC1(C)C	1				0	4	0
861	[*:1][C@@H]1CO1>>[*:1][C@H](O)CNC(C)C	1	1	4	4	0.777778	18	14
862	[*:1]CN([*:2])N=O>>[*:1]CO[*:2]	1				0.75	20	15
863	[*:1]OC[C@H]1CO1>>[*:1]OS(=O)(=O)O	1				0.625	16	10
864	[*:1]c1cc(Cl)ccc1O>>[*:1]c1ccccc1	1				0.5	2	1
865	[*:1]c1cc(Cl)ccc1O>>[*:1][H]	1				0.5	2	1
866	[*:1]C1CO1>>[*:1]N(C)N=O	2	0.0434783	23	1	0.05	60	3
867	[*:1]OS(=O)(=O)O>>[*:1][H]	1	1	1	1	0	14	0
868	[*:1]C1CO1>>[*:1]Sc1ccc(Cl)cc1	1	0.333333	18	6	0.6	40	24
869	[*:1]N(C)N=O>>[*:1]Sc1ccc(Cl)cc1	1				0.866667	15	13
870	[*:1]NC(=O)C(C)Br>>[*:1]Sc1ccc(Cl)cc1	1				1	6	6
871	[*:1]N(C)N=O>>[*:1][C@@H](N)C(=O)O	1				0.962963	27	26
872	[*:1][C@@H](N)C(=O)O>>[*:1][H]	2				0.666667	3	2
873	[*:1]c1ccc(N)c(Cl)c1>>[*:1]c1ccc(N=O)c(Cl)c1	1				0.142857	7	1
874	[*:1]C(=O)O>>[*:1]C(C)(N)C(=O)O	1	0	5	0	0.158228	158	25
875	[*:1]C(C)(NN)C(=O)O>>[*:1][H]	1				1	1	1
876	[*:1]C1CO1>>[*:1]N(CCN(C)C)c1ccccn1	1	0.594595	37	22	0.681159	69	47
877	[*:1]OC(=O)CC>>[*:1][H]	1	0	1	0	1	1	1
878	[*:1]OC(=O)CCC>>[*:1][H]	1	0	2	0	1	1	1
879	[*:1]OC(=O)c1ccccc1>>[*:1][H]	1	0	1	0	1	1	1
880	[*:1]Nc1[nH]cnc2ncnc1-2>>[*:1][H]	1				1	1	1
881	[*:1]N=NNc1ccc(C)cc1>>[*:1][H]	1				1	2	2
882	[*:1]Nc1ncnc2nc[nH]c12>>[*:1][H]	1				1	1	1
883	[*:1]O/C(=N/C(C)C)NC(C)C>>[*:1][H]	1				1	1	1
884	[*:1]N/N=N/c1ccc(C)cc1>>[*:1][H]	1				1	1	1
885	[*:1]OC(=O)C1C(C=C(C)C)C1(C)C>>[*:1]OC(=O)[C@@H]1[C@@H](C=C(Cl)Cl)C1(C)C	1
886	[*:1]OC(=O)C1C(C=C(C)C)C1(C)C>>[*:1]OC(=O)[C@@H]1[C@H](C=C(Cl)Cl)C1(C)C	1
887	[*:1]C(N)=O>>[*:1][H]	4	0	2	0	0.315789	19	6
888	[*:1]OCC1CO1>>[*:1][H]	13	0.4	20	8	0.703704	27	19
889	[*:1]N=[N+]=[N-]>>[*:1][C@H](C)NC	1				0.395349	86	34
890	[*:1]N=[N+]=[N-]>>[*:1]OC(=O)Cl	1				0.300971	103	31
891	[*:1]N=[N+]=[N-]>>[*:1]NC(=O)CC	1				0.388889	90	35
892	[*:1]N=[N+]=[N-]>>[*:1]NC(=O)C(C)Cl	1	1	1	1	0.307692	104	32
893	[*:1]N=[N+]=[N-]>>[*:1]c1ccc(C)cc1	1	1	1	1	0.477477	111	53
894	[*:1]N=[N+]=[N-]>>[*:1]NC(=O)C(C)(C)Br	1	1	1	1	0.438776	98	43
895	[*:1]N=[N+]=[N-]>>[*:1]SC[C@H](N)C(=O)O	1	1	1	1	0.527273	110	58
896	[*:1]N=[N+]=[N-]>>[*:1]SCC(N)C(=O)O	1	1	1	1	0.527273	110	58
897	[*:1]C(=O)Cl>>[*:1]C(C)N	1	0.571429	7	4	0.5	16	8
898	[*:1]C(=O)Cl>>[*:1]N(C)C	2	0	7	0	0.470588	17	8
899	[*:1]C(=O)Cl>>[*:1][C@H](C)NC	1	0.75	4	3	0.538462	13	7
900	[*:1]C(=O)Cl>>[*:1][N+](C)(C)C	2	0.5	4	2	0.533333	15	8
901	[*:1]C(=O)Cl>>[*:1]OC(=O)Cl	1	0.666667	6	4	0.4375	16	7
902	[*:1]C(=O)Cl>>[*:1]OC(C)=O	1	0.7	10	7	0.684211	19	13
903	[*:1]C(=O)Cl>>[*:1]NC(=O)CC	1	0.571429	7	4	0.705882	17	12
904	[*:1]C(=O)Cl>>[*:1]C(N)C(=O)O	1	0.714286	7	5	0.555556	18	10
905	[*:1]C(=O)Cl>>[*:1]C(=O)OC(C)C	1	1	10	10	0.65	20	13
906	[*:1]C(=O)Cl>>[*:1]NC(=O)C(C)Cl	1	0	7	0	0.388889	18	7
907	[*:1]C(=O)Cl>>[*:1]N(C)C(=O)CBr	1	0.75	4	3	0.625	16	10
908	[*:1]C(=O)Cl>>[*:1]N(C)C(=O)C(C)Br	1	0	1	0	0.533333	15	8
909	[*:1]C(=O)Cl>>[*:1]c1ccc(C)cc1	1	0.909091	11	10	0.65	20	13
910	[*:1]C(=O)Cl>>[*:1]NC(=O)C(C)(C)Br	1	0.714286	7	5	0.722222	18	13
911	[*:1]C(=O)Cl>>[*:1]C(=O)OCC(C)C	1	0.928571	14	13	0.8	20	16
912	[*:1]C(=O)Cl>>[*:1]SC[C@H](N)C(=O)O	1	0.6	15	9	0.55	20	11
913	[*:1]C(=O)Cl>>[*:1]SCC(N)C(=O)O	1	0.533333	15	8	0.55	20	11
914	[*:1]C(=O)Cl>>[*:1]C(=O)N(CC)CC	2	1	8	8	0.666667	18	12
915	[*:1][Se]C#N>>[*:1]c1ccc(C)cc1	1				1	1	1
916	[*:1][Se]C#N>>[*:1][H]	1				1	1	1
917	[*:1]C1CO1>>[*:1]N(C)C	2	0.263158	19	5	0.566038	53	30
918	[*:1]C1CO1>>[*:1][C@H](C)NC	1	0.294118	17	5	0.7	50	35
919	[*:1]C1CO1>>[*:1][N+](C)(C)C	2	0.315789	19	6	0.6	50	30
920	[*:1]C1CO1>>[*:1]OC(=O)Cl	1	0.2	20	4	0.42	50	21
921	[*:1]C1CO1>>[*:1]OC(C)=O	1	0.4	30	12	0.560606	66	37
922	[*:1]C1CO1>>[*:1]NC(=O)CC	1	0.235294	17	4	0.607843	51	31
923	[*:1]C1CO1>>[*:1]NC(=O)C(C)Cl	1	0.235294	17	4	0.326087	46	15
924	[*:1]C1CO1>>[*:1]N(C)C(=O)CBr	1	0.176471	17	3	0.488889	45	22
925	[*:1]C1CO1>>[*:1]N(C)C(=O)C(C)Br	1	0.294118	17	5	0.409091	44	18
926	[*:1]C1CO1>>[*:1]NC(=O)C(C)(C)Br	1	0.235294	17	4	0.625	48	30
927	[*:1]C1CO1>>[*:1]SC[C@H](N)C(=O)O	1	0.517241	29	15	0.666667	69	46
928	[*:1]C1CO1>>[*:1]SCC(N)C(=O)O	1	0.517241	29	15	0.666667	69	46
929	[*:1]N(C)N=O>>[*:1][C@H](C)NC	1				1	17	17
930	[*:1]N(C)N=O>>[*:1][N+](C)(C)C	2				0.958333	24	23
931	[*:1]N(C)N=O>>[*:1]OC(=O)Cl	1				0.583333	24	14
932	[*:1]N(C)N=O>>[*:1]NC(=O)CC	1				0.904762	21	19
933	[*:1]N(C)N=O>>[*:1]NC(=O)C(C)Cl	1				0.416667	24	10
934	[*:1]N(C)N=O>>[*:1]c1ccc(C)cc1	1				0.962963	27	26
935	[*:1]N(C)N=O>>[*:1]NC(=O)C(C)(C)Br	1				0.913043	23	21
936	[*:1]N(C)N=O>>[*:1]SC[C@H](N)C(=O)O	1				0.964286	28	27
937	[*:1]N(C)N=O>>[*:1]SCC(N)C(=O)O	1				0.964286	28	27
938	[*:1]SCCCl>>[*:1][C@H](C)NC	1				0.666667	3	2
939	[*:1]SCCCl>>[*:1][N+](C)(C)C	2				0.666667	3	2
940	[*:1]SCCCl>>[*:1]c1ccc(C)cc1	1				1	6	6
941	[*:1]SCCCl>>[*:1]SC[C@H](N)C(=O)O	1				1	1	1
942	[*:1]S/C(Cl)=C\Cl>>[*:1][C@H](C)NC	1				1	1	1
943	[*:1]S/C(Cl)=C\Cl>>[*:1][N+](C)(C)C	2				1	1	1
944	[*:1]S/C(Cl)=C\Cl>>[*:1]c1ccc(C)cc1	1				1	2	2
945	[*:1]S/C(Cl)=C\Cl>>[*:1]SC[C@H](N)C(=O)O	1				1	1	1
946	[*:1]S/C(Cl)=C\Cl>>[*:1]SCC(N)C(=O)O	1				1	1	1
947	[*:1]S/C(Cl)=C\Cl>>[*:1][H]	1				0.5	2	1
948	[*:1]OCC1CO1>>[*:1][C@H](C)NC	1	0.0769231	13	1	0.428571	21	9
949	[*:1]OCC1CO1>>[*:1][N+](C)(C)C	2	0.2	15	3	0.380952	21	8
950	[*:1]OCC1CO1>>[*:1]c1ccc(C)cc1	1	0.352941	17	6	0.653846	26	17
951	[*:1]OCC1CO1>>[*:1]SC[C@H](N)C(=O)O	1	0.52381	21	11	0.607143	28	17
952	[*:1]OCC1CO1>>[*:1]SCC(N)C(=O)O	1	0.47619	21	10	0.571429	28	16
953	[*:1]NC(=O)CCl>>[*:1][C@H](C)NC	1				0.4	5	2
954	[*:1]NC(=O)CCl>>[*:1][N+](C)(C)C	2				0.4	5	2
955	[*:1]NC(=O)CCl>>[*:1]OC(=O)Cl	1				0.2	5	1
956	[*:1]NC(=O)CCl>>[*:1]OC(C)=O	1				0.4	5	2
957	[*:1]NC(=O)CCl>>[*:1]c1ccc(C)cc1	1				0.333333	6	2
958	[*:1]NC(=O)CCl>>[*:1]SC[C@H](N)C(=O)O	1				0.5	6	3
959	[*:1]NC(=O)CCl>>[*:1]SCC(N)C(=O)O	1				0.5	6	3
960	[*:1]NC(=O)CCl>>[*:1][H]	1				0.5	6	3
961	[*:1]NC(=O)CBr>>[*:1][C@H](C)NC	1
962	[*:1]NC(=O)CBr>>[*:1][N+](C)(C)C	2
963	[*:1]NC(=O)CBr>>[*:1]OC(=O)Cl	1
964	[*:1]NC(=O)CBr>>[*:1]OC(C)=O	1
965	[*:1]NC(=O)CBr>>[*:1]NC(=O)CC	1
966	[*:1]NC(=O)CBr>>[*:1]c1ccc(C)cc1	1				1	1	1
967	[*:1]NC(=O)CBr>>[*:1]SC[C@H](N)C(=O)O	1				1	1	1
968	[*:1]NC(=O)CBr>>[*:1]SCC(N)C(=O)O	1				1	1	1
969	[*:1]NC(=O)CBr>>[*:1][H]	1				1	1	1
970	[*:1]OC[C@H]1CO1>>[*:1][C@H](C)NC	1				0.363636	11	4
971	[*:1]OC[C@H]1CO1>>[*:1][N+](C)(C)C	2				0.461538	13	6
972	[*:1]OC[C@H]1CO1>>[*:1]c1ccc(C)cc1	1				0.666667	18	12
973	[*:1]OC[C@H]1CO1>>[*:1]SC[C@H](N)C(=O)O	1				0.666667	18	12
974	[*:1]OC[C@H]1CO1>>[*:1]SCC(N)C(=O)O	1				0.666667	18	12
975	[*:1]S/C(Cl)=C/Cl>>[*:1][C@H](C)NC	1				1	5	5
976	[*:1]S/C(Cl)=C/Cl>>[*:1][N+](C)(C)C	2				1	5	5
977	[*:1]S/C(Cl)=C/Cl>>[*:1]c1ccc(C)cc1	1				1	6	6
978	[*:1]S/C(Cl)=C/Cl>>[*:1]SC[C@H](N)C(=O)O	1				1	1	1
979	[*:1]S/C(Cl)=C/Cl>>[*:1]SCC(N)C(=O)O	1				1	1	1
980	[*:1]N1CCN=N1>>[*:1][C@H](C)NC	1
981	[*:1]N1CCN=N1>>[*:1][N+](C)(C)C	2
982	[*:1]N1CCN=N1>>[*:1]OC(=O)Cl	1
983	[*:1]N1CCN=N1>>[*:1]OC(C)=O	1
984	[*:1]N1CCN=N1>>[*:1]NC(=O)CC	1
985	[*:1]N1CCN=N1>>[*:1]NC(=O)C(C)Cl	1				1	1	1
986	[*:1]N1CCN=N1>>[*:1]c1ccc(C)cc1	1				1	1	1
987	[*:1]N1CCN=N1>>[*:1]NC(=O)C(C)(C)Br	1				1	1	1
988	[*:1]N1CCN=N1>>[*:1]SC[C@H](N)C(=O)O	1				1	1	1
989	[*:1]N1CCN=N1>>[*:1]SCC(N)C(=O)O	1				1	1	1
990	[*:1]N1CCN=N1>>[*:1][H]	1				1	1	1
991	[*:1]N(N=O)C(N)=O>>[*:1][C@H](C)NC	1				1	5	5
992	[*:1]N(N=O)C(N)=O>>[*:1][N+](C)(C)C	2				1	6	6
993	[*:1]N(N=O)C(N)=O>>[*:1]OC(=O)Cl	1				0.875	8	7
994	[*:1]N(N=O)C(N)=O>>[*:1]OC(C)=O	1				1	9	9
995	[*:1]N(N=O)C(N)=O>>[*:1]NC(=O)CC	1				1	8	8
996	[*:1]N(N=O)C(N)=O>>[*:1]NC(=O)C(C)Cl	1				0.333333	9	3
997	[*:1]N(N=O)C(N)=O>>[*:1]c1ccc(C)cc1	1				1	9	9
998	[*:1]N(N=O)C(N)=O>>[*:1]NC(=O)C(C)(C)Br	1				0.875	8	7
999	[*:1]N(N=O)C(N)=O>>[*:1]SC[C@H](N)C(=O)O	1				1	9	9
1000	[*:1]N(N=O)C(N)=O>>[*:1]SCC(N)C(=O)O	1				1	9	9
1001	[*:1]NC(=O)C1CO1>>[*:1][C@H](C)NC	1				1	2	2
1002	[*:1]NC(=O)C1CO1>>[*:1][N+](C)(C)C	2				1	1	1
1003	[*:1]NC(=O)C1CO1>>[*:1]OC(=O)Cl	1				1	2	2
1004	[*:1]NC(=O)C1CO1>>[*:1]OC(C)=O	1				1	2	2
1005	[*:1]NC(=O)C1CO1>>[*:1]NC(=O)CC	1
1006	[*:1]NC(=O)C1CO1>>[*:1]c1ccc(C)cc1	1				1	2	2
1007	[*:1]NC(=O)C1CO1>>[*:1]SC[C@H](N)C(=O)O	1				1	2	2
1008	[*:1]NC(=O)C1CO1>>[*:1]SCC(N)C(=O)O	1				1	2	2
1009	[*:1]NC(=O)C1CO1>>[*:1][H]	2				1	1	1
1010	[*:1]NC(=O)C(C)Br>>[*:1][C@H](C)NC	1				1	7	7
1011	[*:1]NC(=O)C(C)Br>>[*:1][N+](C)(C)C	2				1	6	6
1012	[*:1]NC(=O)C(C)Br>>[*:1]OC(=O)Cl	1				1	7	7
1013	[*:1]NC(=O)C(C)Br>>[*:1]OC(C)=O	1				1	7	7
1014	[*:1]NC(=O)C(C)Br>>[*:1]NC(=O)CC	1
1015	[*:1]NC(=O)C(C)Br>>[*:1]NC(=O)C(C)Cl	1
1016	[*:1]NC(=O)C(C)Br>>[*:1]c1ccc(C)cc1	1				1	7	7
1017	[*:1]NC(=O)C(C)Br>>[*:1]SC[C@H](N)C(=O)O	1				1	7	7
1018	[*:1]NC(=O)C(C)Br>>[*:1]SCC(N)C(=O)O	1				1	7	7
1019	[*:1]C(CO)CN=[N+]=[N-]>>[*:1]N(C)C	2				1	2	2
1020	[*:1]C(CO)CN=[N+]=[N-]>>[*:1][C@H](C)NC	2				1	2	2
1021	[*:1]C(CO)CN=[N+]=[N-]>>[*:1][N+](C)(C)C	4				1	2	2
1022	[*:1]C(CO)CN=[N+]=[N-]>>[*:1]OC(=O)Cl	2				1	2	2
1023	[*:1]C(CO)CN=[N+]=[N-]>>[*:1]OC(C)=O	2				1	2	2
1024	[*:1]C(CO)CN=[N+]=[N-]>>[*:1]NC(=O)CC	2				1	2	2
1025	[*:1]C(CO)CN=[N+]=[N-]>>[*:1]C(N)C(=O)O	2				1	2	2
1026	[*:1]C(CO)CN=[N+]=[N-]>>[*:1]NC(=O)C(C)Cl	2				1	2	2
1027	[*:1]C(CO)CN=[N+]=[N-]>>[*:1]N(C)C(=O)CBr	2				1	2	2
1028	[*:1]C(CO)CN=[N+]=[N-]>>[*:1]N(C)C(=O)C(C)Br	2				1	2	2
1029	[*:1]C(CO)CN=[N+]=[N-]>>[*:1]c1ccc(C)cc1	2				1	2	2
1030	[*:1]C(CO)CN=[N+]=[N-]>>[*:1]NC(=O)C(C)(C)Br	2				1	2	2
1031	[*:1]C(CO)CN=[N+]=[N-]>>[*:1]SC[C@H](N)C(=O)O	2				1	2	2
1032	[*:1]C(CO)CN=[N+]=[N-]>>[*:1]SCC(N)C(=O)O	2				1	2	2
1033	[*:1]C(CO)CN=[N+]=[N-]>>[*:1][H]	2				1	2	2
1034	[*:1]NC(=O)C1(C)CO1>>[*:1][C@H](C)NC	1				1	2	2
1035	[*:1]NC(=O)C1(C)CO1>>[*:1][N+](C)(C)C	2				1	1	1
1036	[*:1]NC(=O)C1(C)CO1>>[*:1]OC(=O)Cl	1				1	2	2
1037	[*:1]NC(=O)C1(C)CO1>>[*:1]OC(C)=O	1				1	2	2
1038	[*:1]NC(=O)C1(C)CO1>>[*:1]NC(=O)CC	1
1039	[*:1]NC(=O)C1(C)CO1>>[*:1]c1ccc(C)cc1	1				1	2	2
1040	[*:1]NC(=O)C1(C)CO1>>[*:1]SC[C@H](N)C(=O)O	1				1	2	2
1041	[*:1]NC(=O)C1(C)CO1>>[*:1]SCC(N)C(=O)O	1				1	2	2
1042	[*:1]NC(=O)C1(C)CO1>>[*:1][H]	1	1	1	1	1	1	1
1043	[*:1]N=NN[*:2]>>[*:1]OS([*:2])(=O)=O	1				0.666667	3	2
1044	[*:1]/N=N/N[*:2]>>[*:1]OS([*:2])(=O)=O	1				0.5	2	1
1045	[*:1]ON(OC([*:2])=O)C(=O)c1ccccc1>>[*:1]OS([*:2])(=O)=O	1				0.818182	11	9
1046	[*:1]CSS[*:2]>>[*:1]N([*:2])CC	1	0	1	0	1	2	2
1047	[*:1]CSS[*:2]>>[*:2]NC(=O)C([*:1])Br	1				0.5	2	1
1048	[*:1]CSS[*:2]>>[*:1]N([*:2])CCN(C)C	2				1	2	2
1049	[*:1]C#N>>[*:1]OC(C)=O	2	0.210526	19	4	0.2	60	12
1050	[*:1]C#N>>[*:1]OC(=O)CC	1	0.125	16	2	0.169811	53	9
1051	[*:1]C#N>>[*:1]OC(=O)CCC	1	0.214286	14	3	0.263158	57	15
1052	[*:1]C#N>>[*:1]OC(=O)c1ccccc1	1	0.291667	24	7	0.278689	61	17
1053	[*:1]C(=O)O>>[*:1]OC(C)=O	1	0.25	8	2	0.112299	187	21
1054	[*:1]C(=O)O>>[*:1]OC(=O)CC	1	0	5	0	0.169697	165	28
1055	[*:1]C(=O)O>>[*:1]OC(=O)CCC	1	0.25	8	2	0.214286	182	39
1056	[*:1]C(=O)O>>[*:1]OC(=O)c1ccccc1	1	0.545455	11	6	0.293839	211	62
1057	[*:1]NC(=O)N(CCCl)N=O>>[*:1][n+]1csc(CCO)c1C	1
1058	[*:1]CC>>[*:1]CC(C)C	2	0.263158	38	10	0.0491228	285	14
1059	[*:1]CCCl>>[*:1]CCO	4	0.666667	6	4	0.146341	82	12
1060	[*:1]C(=N)c1ccc([*:2])cc1>>[*:1]N=Nc1ccc([*:2])cc1	1				0	1	0
1061	[*:1]/N=N\c1ccc([*:2])cc1>>[*:2]CCN(C[*:1])c1ncccn1	1
1062	[*:1]/N=N\c1ccc([*:2])cc1>>[*:2]CCN(C[*:1])c1ccccn1	2
1063	[*:1]/N=N/c1ccc([*:2])cc1>>[*:1]N=Nc1ccc([*:2])cc1	1	0	4	0	0.0217391	46	1
1064	[*:1]/N=N/c1ccc([*:2])cc1>>[*:1]C([*:2])C	1	0.5	2	1	0.387755	49	19
1065	[*:1]/N=N/c1ccc([*:2])cc1>>[*:2]CC[C@@H]([*:1])c1ccccn1	1	0.5	2	1	0.530612	49	26
1066	[*:1]/N=N/c1ccc([*:2])cc1>>[*:2]CCN([*:1])Cc1ccccc1	1	0	1	0	0.54	50	27
1067	[*:1]/N=N/c1ccc([*:2])cc1>>[*:2]CCN(C[*:1])c1ccccc1	1	0.5	2	1	0.425532	47	20
1068	[*:1]/N=N/c1ccc([*:2])cc1>>[*:2]CCC([*:1])c1ccccn1	1	0.5	2	1	0.530612	49	26
1069	[*:1]/C=C/c1ccc([*:2])cc1>>[*:1]C([*:2])C	1				0.346154	26	9
1070	[*:1]/C=C/c1ccc([*:2])cc1>>[*:2]CC[C@@H]([*:1])c1ccccn1	1	1	1	1	0.6	20	12
1071	[*:1]/C=C/c1ccc([*:2])cc1>>[*:2]CCN([*:1])Cc1ccccc1	1	1	1	1	0.26087	23	6
1072	[*:1]/C=C/c1ccc([*:2])cc1>>[*:2]CCN(C[*:1])c1ccccc1	1	1	1	1	0.133333	15	2
1073	[*:1]/C=C/c1ccc([*:2])cc1>>[*:2]CCC([*:1])c1ccccn1	1	1	1	1	0.6	20	12
1074	[*:1]/N=N/c1ccc([*:2])cc1C>>[*:1]C([*:2])C	1	0	2	0	0.25	4	1
1075	[*:1]/N=N/c1ccc([*:2])cc1C>>[*:2]CC[C@@H]([*:1])c1ccccn1	1	0	1	0	0.333333	3	1
1076	[*:1]/N=N/c1ccc([*:2])cc1C>>[*:2]CCN([*:1])Cc1ccccc1	1	0	2	0	0.5	4	2
1077	[*:1]/N=N/c1ccc([*:2])cc1C>>[*:2]CCN(C[*:1])c1ccccc1	1	0	2	0	0	2	0
1078	[*:1]/N=N/c1ccc([*:2])cc1C>>[*:2]CCC([*:1])c1ccccn1	1	0	1	0	0.333333	3	1
1079	[*:1]COC(C)=O>>[*:1][H]	3	1	1	1	0.192308	26	5
1080	[*:1]CCC[C@H]([*:2])C>>[*:1]Cc1cc([*:2])ccc1O	1				0	2	0
1081	[*:1]CCCC([*:2])C>>[*:1]Cc1cc([*:2])ccc1O	1				0	1	0
1082	[*:1]c1ccc([*:2])cc1>>[*:1]c1ccc(-c2ccc([*:2])cc2)cc1	3	0.126984	63	8	0.00496278	403	2
1083	[*:1]CCC[C@@H](C)N[*:2]>>[*:1]Cc1cc(N[*:2])ccc1O	1
1084	[*:1]CCCC(C)N[*:2]>>[*:1]Cc1cc(N[*:2])ccc1O	1
1085	[*:1]c1ccc(C)cc1>>[*:1][H]	1	1	1	1	0.111111	36	4
1086	[*:1]CC>>[*:1]CC(=O)O	1	0.230769	39	9	0.0622951	305	19
1087	[*:1]c1ccc(C)cc1C>>[*:1]c1cccc(C)c1C	2	1	1	1	0.333333	6	2
1088	[*:1]c1ccc(C)cc1C>>[*:1]c1ccc(C)cc1S(=O)(=O)O	2	1	1	1	0.5	6	3
1089	[*:1]c1ccc(C)cc1[N+](=O)[O-]>>[*:1]c1cccc(C)c1C	2				0.5	4	2
1090	[*:1]c1cc(OC)ccc1OC>>[*:1]c1ccc(C)cc1	2				1	2	2
1091	[*:1]c1cc(OC)ccc1OC>>[*:1]c1cccc(C)c1C	2				1	2	2
1092	[*:1]c1cc(OC)ccc1OC>>[*:1]c1ccc(C)cc1S(=O)(=O)O	2				1	2	2
1093	[*:1]c1ccc(O)cc1>>[*:1]c1ccccc1	2	0.5	2	1	0.238095	21	5
1094	[*:1]CSP(=S)(OC)OC>>[*:1][H]	1				0.5	2	1
1095	[*:1]CC>>[*:1][H]	9	0.27027	37	10	0.0979021	286	28
1096	[*:1]c1ccc(C)cc1C>>[*:1]c1ccc(S(=O)(=O)O)c2ccccc12	1	1	1	1	0.5	6	3
1097	[*:1]c1ccc(C)cc1C>>[*:1]c1ccc(S(=O)(=O)O)cc1	2	1	1	1	0.5	6	3
1098	[*:1]c1ccc(C)cc1[N+](=O)[O-]>>[*:1]c1ccc(S(=O)(=O)O)cc1	2				0.75	4	3
1099	[*:1]c1cc(OC)ccc1OC>>[*:1]c1ccc(C)c(C)c1	1				1	2	2
1100	[*:1]c1cc(OC)ccc1OC>>[*:1]c1ccc(S(=O)(=O)O)cc1	2				1	2	2
1101	[*:1]c1cc(OC)ccc1OC>>[*:1]c1ccc(C)c(S(=O)(=O)O)c1	1				1	2	2
1102	[*:1]c1ccc([N+](=O)[O-])cc1Cl>>[*:1]c1cccc(C)c1C	1	0	1	0	1	6	6
1103	[*:1]c1ccc([N+](=O)[O-])cc1[N+](=O)[O-]>>[*:1]c1cccc(C)c1C	1	0	2	0	0.6	15	9
1104	[*:1]c1ccc(C=O)cc1>>[*:1]c1ccc(N(C)C)cc1	1
1105	[*:1]c1ccc(C=O)cc1>>[*:1]c1ccc(S(=O)(=O)O)cc1	1
1106	[*:1]c1ccc(OC)cc1>>[*:1]c1ccccc1C	1	0.5	2	1	0.111111	36	4
1107	[*:1]c1ccc(OC)cc1>>[*:1]c1ccc(S(=O)(=O)O)cc1	1
1108	[*:1]c1ccc(OC)nc1>>[*:1]c1ccccc1C	1				1	1	1
1109	[*:1]c1ccc(OC)nc1>>[*:1]c1ccc(S(=O)(=O)O)cc1	1				1	1	1
1110	[*:1]c1ccc(NC(C)=O)cc1>>[*:1]c1ccc(S(=O)(=O)O)cc1	1
1111	[*:1]c1ccc(N(C)C(C)=O)cc1>>[*:1]c1ccc(N(C)C)cc1	1				0	4	0
1112	[*:1]c1ccc(N(C)C(C)=O)cc1>>[*:1]c1ccc(S(=O)(=O)O)cc1	1				1	4	4
1113	[*:1]c1ccc(COC(C)=O)cc1>>[*:1]c1ccc(N(C)C)cc1	1
1114	[*:1]c1ccc(COC(C)=O)cc1>>[*:1]c1ccc(S(=O)(=O)O)cc1	1
1115	[*:1]c1ccc([N+](=O)[O-])cc1>>[*:1]c1cccnc1	1	0.538462	13	7	0.426573	143	61
1116	[*:1]c1ccc([N+](=O)[O-])cc1Cl>>[*:1]c1ccccc1	1	0	1	0	0.833333	6	5
1117	[*:1]c1ccc([N+](=O)[O-])cc1Cl>>[*:1]c1cccnc1	1	1	1	1	0.833333	6	5
1118	[*:1]c1ccc([N+](=O)[O-])cc1C#N>>[*:1]c1ccccc1	1				1	4	4
1119	[*:1]c1ccc([N+](=O)[O-])cc1C#N>>[*:1]c1cccnc1	2				1	4	4
1120	[*:1]c1ccc(OCCCC)nc1>>[*:1]c1ccccc1	1				1	1	1
1121	[*:1]c1ccc(OCCCC)nc1>>[*:1]c1cccnc1	1
1122	[*:1]c1ccc([N+](=O)[O-])cc1[N+](=O)[O-]>>[*:1]c1cccnc1	1	0.25	4	1	0.5625	16	9
1123	[*:1]c1cc(C)c(N)cc1N>>[*:1]c1ccc(N(C)C)cc1	2				0.666667	6	4
1124	[*:1]c1cc(C)c(N)cc1N>>[*:1]c1ccc(O)c2ccccc12	1				0.333333	6	2
1125	[*:1]c1cc2cc(S(=O)(=O)O)ccc2c([*:2])c1O>>[*:1]c1ccc(N2N=C(C(=O)O)[C@H]([*:2])C2=O)cc1	1				1	1	1
1126	[*:1]c1ccc(O)c(C(=O)O)c1>>[*:1]c1ccc(O)cc1O	1	0	1	0	0.166667	6	1
1127	[*:1]c1c(N)ccc2ccccc12>>[*:1]c1ccc(O)cc1O	1				1	5	5
1128	[*:1]c1ccc(N(CC)CC)cc1>>[*:1]c1ccc(O)cc1O	1				0.266667	15	4
1129	[*:1]Nc1c2ccc([*:2])cc2nc2cc([*:3])ccc12>>[*:1]Nc1c2ccc([*:2])cc2nc2ccc([*:3])cc12	2				0.5	4	2
1130	[*:1]C(CS)C(=O)NCC(=O)O>>[*:1]CC	1				1	1	1
1131	[*:1]C(CS)C(=O)NCC(=O)O>>[*:1]c1ccc([N+](=O)[O-])cc1	1				0	1	0
1132	[*:1]/C(=N\O)c1ccc2[nH]c([*:2])nc2c1>>[*:1]C(=O)c1ccc2[nH]c([*:2])nc2c1	1
1133	[*:1]/C(=N\O)c1ccc2[nH]c([*:2])nc2c1>>[*:1]C(=O)c1ccc2nc([*:2])[nH]c2c1	1				1	1	1
1134	[*:1]/C(=N\O)c1ccc2nc([*:2])[nH]c2c1>>[*:1]C(=O)c1ccc2[nH]c([*:2])nc2c1	1				1	1	1
1135	[*:1]/C(=N\O)c1ccc2nc([*:2])[nH]c2c1>>[*:1]C(=O)c1ccc2nc([*:2])[nH]c2c1	1
1136	[*:1]C(=O)c1ccc2[nH]c([*:2])nc2c1>>[*:1]Sc1ccc2[nH]c([*:2])nc2c1	1
1137	[*:1]C(=O)c1ccc2[nH]c([*:2])nc2c1>>[*:1]Sc1ccc2nc([*:2])[nH]c2c1	1				1	1	1
1138	[*:1]C(=O)c1ccc2nc([*:2])[nH]c2c1>>[*:1]Sc1ccc2[nH]c([*:2])nc2c1	1				1	1	1
1139	[*:1]C(=O)c1ccc2nc([*:2])[nH]c2c1>>[*:1]Sc1ccc2nc([*:2])[nH]c2c1	1
1140	[*:1]CC(=O)NO>>[*:1][H]	1				1	2	2
1141	[*:1]c1snc2ccccc12>>[*:1][H]	1				0.4	10	4
1142	[*:1]c1ccc([*:2])c(N)c1>>[*:1]c1ccc([*:2])cc1	1				0.25	4	1
1143	[*:1]c1ccc([*:2])cc1>>[*:1]c1ccc(S([*:2])(=O)=O)cc1	2	0.258065	93	24	0.220382	785	173
1144	[*:1]Oc1ccc([*:2])cc1>>[*:2]c1ccc(S([*:1])(=O)=O)cc1	1	0.25	8	2	0.541667	48	26
1145	[*:1]/C=C\c1ccc([*:2])cc1>>[*:1]C(Br)CSCC([*:2])C(=O)OC	1
1146	[*:1]C(=O)/C=C/c1ccc([*:2])cc1>>[*:1]C(Br)CSCC([*:2])C(=O)OC	1				0	1	0
1147	[*:1]CC=C>>[*:1][H]	2	0.75	4	3	0.214286	14	3
1148	[*:1]C=CC=O>>[*:1]CC(N)C(=O)O	1
1149	[*:1]CCNCCN>>[*:1][H]	1	0	1	0	0	1	0
1150	[*:1]CCN>>[*:1]CCO	1	0.333333	3	1	0.2	5	1
1151	[*:1]CCN>>[*:1][H]	2	0	2	0	0.333333	6	2
1152	[*:1]C1OCC(O)C(O)C1O>>[*:1][H]	1				0.4	5	2
1153	[*:1]C1OC[C@@H](O)[C@H](O)[C@H]1O>>[*:1][H]	1				0.5	4	2
1154	[*:1]c1ccc(N(C)C)cc1>>[*:1]c1ccccc1Cl	1	0.333333	3	1	0.125	40	5
1155	[*:1]c1ccc(N(C)C)cc1>>[*:1]c1cccc(C)c1	1	0.5	2	1	0.102564	39	4
1156	[*:1]c1ccc(N(C)C)cc1>>[*:1]c1cccc(Cl)c1	1	0.5	2	1	0.425	40	17
1157	[*:1]c1ccc(N(C)C)cc1>>[*:1]c1ccccc1C	1	0.333333	3	1	0.170732	41	7
1158	[*:1]c1ccc(N(C)C)cc1>>[*:1]c1cccc([N+](=O)[O-])c1	1	0	4	0	0.047619	42	2
1159	[*:1]c1ccc(N(C)C)cc1>>[*:1][H]	1	0.75	4	3	0.171429	35	6
1160	[*:1]Cc1ccc([N+](=O)[O-])cc1>>[*:1]Cc1ccccc1	3
1161	[*:1]Cc1ccc([N+](=O)[O-])cc1>>[*:1]c1ccc([N+](=O)[O-])cc1	2
1162	[*:1]Cc1ccc([*:2])cc1>>[*:1]c1ccc([*:2])cc1	2	0.166667	6	1	0.0322581	31	1
1163	[*:1]c1ccc(NS(=O)(=O)CCCN)cc1>>[*:1]c1ccc(NS(C)(=O)=O)cc1	2
1164	[*:1]CCCl>>[*:1][H]	5	0.2	5	1	0.15493	71	11
1165	[*:1]c1ccccc1>>[*:1][H]	16	0.258065	31	8	0.108761	331	36
1166	[*:1]c1ccc(N)c(C)c1>>[*:1][H]	1				0.285714	7	2
1167	[*:1]c1ccc(N)cc1>>[*:1]c1ncnc2nc[nH]c12	1	0.166667	6	1	0.0816327	49	4
1168	[*:1]c1ccc(N)cc1>>[*:1]c1ccc(N=C=S)cc1	1	0	4	0	0.0555556	54	3
1169	[*:1]c1ccc(Cl)cc1>>[*:1]c1ccccc1	1	0.428571	7	3	0.102564	39	4
1170	[*:1]c1ccc(Cl)cc1>>[*:1]c1ncnc2nc[nH]c12	1	0	1	0	0.0333333	30	1
1171	[*:1]c1ccc(Cl)cc1>>[*:1]c1ccc(N=C=S)cc1	1	0.5	2	1	0.0285714	35	1
1172	[*:1]c1ccc(C)cc1>>[*:1]c1ccccc1	1	0	4	0	0.0769231	52	4
1173	[*:1]c1ccc(C)cc1>>[*:1]c1ncnc2nc[nH]c12	1	0	1	0	0.0526316	38	2
1174	[*:1]c1ccc(C)cc1>>[*:1]c1ccc(N=C=S)cc1	1	0	2	0	0.0816327	49	4
1175	[*:1]c1ccc(NC(C)=O)cc1>>[*:1]c1ccccc1	1	0.5	2	1	0.3	30	9
1176	[*:1]c1ccc(NC(C)=O)cc1>>[*:1]c1ncnc2nc[nH]c12	1				0.12	25	3
1177	[*:1]CCN>>[*:1]c1ccccc1	1	0.75	4	3	0.5	6	3
1178	[*:1]CSC>>[*:1]c1ccccc1	1				1	3	3
1179	[*:1]CSC>>[*:1]c1ccc(N)cc1	1				0.333333	3	1
1180	[*:1]CSC>>[*:1]c1cccc(O)c1	1				0.333333	3	1
1181	[*:1]CSC>>[*:1][H]	1				0.333333	3	1
1182	[*:1]Cc1ccc([N+](=O)[O-])cc1>>[*:1][H]	1	0.75	4	3	0.5	12	6
1183	[*:1]C/C=C/c1ccccc1>>[*:1][H]	1				1	1	1
1184	[*:1]CC1CO1>>[*:1]CCC	1
1185	[*:1]CC1CO1>>[*:1]CCO	7	0.454545	22	10	0.659091	44	29
1186	[*:1]CC1CO1>>[*:1]CCCC	3	0.466667	30	14	0.653061	49	32
1187	[*:1]CC1CO1>>[*:1]CCCCC	2	0.482759	29	14	0.612245	49	30
1188	[*:1]CC1CO1>>[*:1]CCCCCC	1	0.575758	33	19	0.666667	48	32
1189	[*:1]C[C@H](Br)CBr>>[*:1][H]	3				1	2	2
1190	[*:1]CC(Br)CBr>>[*:1]CCC	1				0.4	5	2
1191	[*:1]CC(Br)CBr>>[*:1]CCO	2				0.4	5	2
1192	[*:1]CC(Br)CBr>>[*:1]CC(C)O	2
1193	[*:1]CC(Br)CBr>>[*:1]CC(C)C	2
1194	[*:1]CC(Br)CBr>>[*:1]CCCC	2	1	1	1	0.4	5	2
1195	[*:1]CC(Br)CBr>>[*:1]CCCCC	2	1	1	1	0.4	5	2
1196	[*:1]CC(Br)CBr>>[*:1]CC(C)(C)C	2
1197	[*:1]CC(Br)CBr>>[*:1]CCCCCC	1	1	1	1	0.4	5	2
1198	[*:1]CC(Br)CBr>>[*:1][H]	3				0.666667	3	2
1199	[*:1]CCN(C)C>>[*:1]CCO	1				0.0434783	23	1
1200	[*:1]CCN(C)C>>[*:1][H]	1				0.0555556	18	1
1201	[*:1]Cc1ccc(CC#C)o1>>[*:1][H]	1				1	2	2
1202	[*:1]C1CC(=O)C(CC=C)=C1C>>[*:1]CC	1				1	1	1
1203	[*:1]C1CC(=O)C(CC=C)=C1C>>[*:1][H]	1				1	1	1
1204	[*:1]Cc1cccc([*:2])c1>>[*:2]c1cccc(C([*:1])C#N)c1	1				0	2	0
1205	[*:1]Cc1cccc(O[*:2])c1>>[*:1]Cc1coc(C[*:2])c1	1
1206	[*:1]Cc1cccc(O[*:2])c1>>[*:2]Oc1cccc(C([*:1])C#N)c1	1				1	1	1
1207	[*:1]CCBr>>[*:1]CCO	1	0.5	2	1	0.166667	6	1
1208	[*:1]CCBr>>[*:1]CCOC	1	0	1	0	0.142857	7	1
1209	[*:1]CCBr>>[*:1]CCCC	1	1	4	4	0.25	8	2
1210	[*:1]CCBr>>[*:1]CCCCC	1	1	4	4	0.333333	9	3
1211	[*:1]CCBr>>[*:1]CCN(C)C	1	0	1	0	0.333333	6	2
1212	[*:1]CCBr>>[*:1][H]	2	0.666667	3	2	0.2	5	1
1213	[*:1]CCCl>>[*:1]CCOC	1	0.8	5	4	0.150685	73	11
1214	[*:1]CCCl>>[*:1]CCN(C)C	1	0.714286	7	5	0.162162	74	12
1215	[*:1]CC1CO1>>[*:1]CC=C	4
1216	[*:1]CC1CO1>>[*:1]CCOC	1	0.318182	22	7	0.543478	46	25
1217	[*:1]CC1CO1>>[*:1]CCN(C)C	1	0.263158	19	5	0.571429	42	24
1218	[*:1]CC(Br)CBr>>[*:1]CC=C	1
1219	[*:1]CC(Br)CBr>>[*:1]CCOC	1				0.4	5	2
1220	[*:1]CC(Br)CBr>>[*:1]CCN(C)C	1				0.2	5	1
1221	[*:1]Cc1ccc([*:2])cc1>>[*:1]Cc1ccccc1[*:2]	4
1222	[*:1]Cc1ccc([*:2])cc1>>[*:1]Cc1cccc([*:2])c1	4
1223	[*:1]C(C)(C)C>>[*:1][H]	4	0.5	6	3	0.216216	37	8
1224	[*:1]CC>>[*:1]c1ccc[n+](C)c1	1	0.15	20	3	0.134199	231	31
1225	[*:1]C[C@@H](C)O>>[*:1][H]	1				0	3	0
1226	[*:1]CC1CO1>>[*:1]CO	5	0.363636	22	8	0.644444	45	29
1227	[*:1]CC(C)O>>[*:1]CO	1	0	2	0	0.125	8	1
1228	[*:1]CC(C)O>>[*:1][H]	1	0	1	0	0	6	0
1229	[*:1]CC=C>>[*:1]CCO	1
1230	[*:1]CC=C>>[*:1]CCCC	1	0.5	2	1	0.25	16	4
1231	[*:1]C([*:2])N(C)N=O>>[*:1]C(=O)C([*:2])c1ccccc1	1				1	4	4
1232	[*:1]CC[*:2]>>[*:1]CCOCC[*:2]	1	0.0833333	12	1	0.0510204	98	5
1233	[*:1]C[C@H]1CO1>>[*:1][C@@H](CC)CO	1	0.666667	3	2	0.590909	22	13
1234	[*:1]CC1CO1>>[*:1]CC=O	1
1235	[*:1]CC1CO1>>[*:1][C@@H](CC)CO	1	0.235294	17	4	0.580645	31	18
1236	[*:1]CC>>[*:1]CCO	1	0.184211	38	7	0.0338983	295	10
1237	[*:1]CC>>[*:1]CCOCC	1	0.171429	35	6	0.0320285	281	9
1238	[*:1]CCOC>>[*:1][H]	1	0.25	4	1	0.5	2	1
1239	[*:1]C(C)(C)C>>[*:1]C[C@@H](C)O	1	0.6	5	3	0.0857143	35	3
1240	[*:1]CC1CO1>>[*:1]Cc1ccccc1	3
1241	[*:1]C[C@H]1CO1>>[*:1]Cc1ccccc1	2
1242	[*:1]C=C(Cl)Cl>>[*:1][H]	1				1	1	1
1243	[*:1]/C(C)=C/C(=O)NC>>[*:1][H]	1				1	1	1
1244	[*:1]c1ccc([N+](=O)[O-])cc1>>[*:1]c1nc(Cl)c(Cl)cc1Cl	1	0.375	8	3	0.393617	94	37
1245	[*:1]CCSCC>>[*:1]c1ccc(S(C)=O)cc1	1				0	1	0
1246	[*:1]CCSCC>>[*:1]c1nc(Cl)c(Cl)cc1Cl	1				1	1	1
1247	[*:1]CC>>[*:1]Cc1ccccc1	1	0.480769	52	25	0.0727848	316	23
1248	[*:1]CC>>[*:1]Cc1ccc(C)cc1	1	0.35	40	14	0.0989761	293	29
1249	[*:1]C(C)C>>[*:1]CC(C)C	1	0.5	4	2	0.0833333	60	5
1250	[*:1]C(C)C>>[*:1]Cc1ccccc1	1	0.642857	14	9	0.114286	70	8
1251	[*:1]C(C)C>>[*:1]Cc1ccc(C)cc1	1	0.666667	9	6	0.126984	63	8
1252	[*:1]CC#C>>[*:1]CC(C)C	1				1	1	1
1253	[*:1]CC#C>>[*:1]Cc1ccccc1	1				1	1	1
1254	[*:1]CC#C>>[*:1]Cc1ccc(C)cc1	1				1	1	1
1255	[*:1]CCC>>[*:1]Cc1ccccc1	1	0.444444	9	4	0.0930233	43	4
1256	[*:1]CCC>>[*:1]Cc1ccc(C)cc1	1	0.375	8	3	0.195122	41	8
1257	[*:1]CC1CO1>>[*:1]Cc1ccc(C)cc1	1
1258	[*:1]CCCC>>[*:1]Cc1ccccc1	1	0.5	4	2	0.0704225	71	5
1259	[*:1]CCCC>>[*:1]Cc1ccc(C)cc1	1	0.333333	3	1	0.142857	70	10
1260	[*:1]C[C@H]1CO1>>[*:1]Cc1ccc(C)cc1	1				1	1	1
1261	[*:1]C[C@@H]1CO1>>[*:1]Cc1ccccc1	1
1262	[*:1]C[C@@H]1CO1>>[*:1]Cc1ccc(C)cc1	1				1	1	1
1263	[*:1]C[C@@H]1CO1>>[*:1][H]	2	1	2	2	0.714286	7	5
1264	[*:1]c1ccc(Cl)cc1Cl>>[*:1][H]	4	0.666667	3	2	0.545455	11	6
1265	[*:1]c1ccc(Cl)c(Cl)c1>>[*:1][H]	1				0.428571	7	3
1266	[*:1]c1ccccc1[N+](=O)[O-]>>[*:1][H]	1	0.5	2	1	0.352941	17	6
1267	[*:1]c1cccc([N+](=O)[O-])c1>>[*:1][H]	3	0.5	2	1	0.32	25	8
1268	[*:1]c1ccc(C)cc1[N+](=O)[O-]>>[*:1][H]	1				0.666667	3	2
1269	[*:1]CCC>>[*:1][H]	1	0.333333	6	2	0.151515	33	5
1270	[*:1]CCCC>>[*:1][H]	1	0	2	0	0.137931	58	8
1271	[*:1]CC(C)C>>[*:1][H]	1	1	1	1	0.181818	11	2
1272	[*:1]CC(C[*:2])O[N+](=O)[O-]>>[*:1][C@H]1CO[C@@H]2[C@H]([*:2])CO[C@H]12	1
1273	[*:1]CC([*:2])CO[N+](=O)[O-]>>[*:1][C@H]1CO[C@@H]2[C@H]([*:2])CO[C@H]12	1
1274	[*:1]C[C@@H]([*:2])CO[N+](=O)[O-]>>[*:1][C@H]1CO[C@@H]2[C@H]([*:2])CO[C@H]12	1
1275	[*:1]C[C@H]([*:2])CO[N+](=O)[O-]>>[*:1][C@H]1CO[C@@H]2[C@H]([*:2])CO[C@H]12	1
1276	[*:1]CC([*:2])C[*:3]>>[*:1]CC(C)(C[*:2])C[*:3]	1
1277	[*:1]CC=C(C)C>>[*:1]C[C@@H]1OC1(C)C	1
1278	[*:1]c1ccc(N)c(OC)c1>>[*:1][H]	1				0.25	4	1
1279	[*:1]c1ccc(NC=O)cc1>>[*:1][H]	1				1	4	4
1280	[*:1]c1cc(NC)ncn1>>[*:1][H]	1				1	1	1
1281	[*:1]c1ccc(N)c(N)c1>>[*:1][H]	1	0	1	0	1	1	1
1282	[*:1]c1ccc(Cl)cc1>>[*:1]c1ccc(NC(C)=O)cc1	1	0.142857	7	1	0.0769231	39	3
1283	[*:1]c1ccc(Cl)cc1>>[*:1][H]	2	0.333333	3	1	0.242424	33	8
1284	[*:1]c1ccc(N)cc1>>[*:1]c1ccc(NC(C)=O)cc1	1	0.333333	12	4	0.153846	65	10
1285	[*:1]c1ccc(Cl)cc1Cl>>[*:1]c1ccc(NC(C)=O)cc1	1	0	3	0	0.0714286	14	1
1286	[*:1]c1ccc(N=O)cc1>>[*:1]c1ccc(NC(C)=O)cc1	1
1287	[*:1]c1ccc(N=O)cc1>>[*:1][H]	1	0	1	0	1	10	10
1288	[*:1]c1ccc(NO)cc1>>[*:1][H]	1				0.857143	7	6
1289	[*:1]c1c(Cl)cc(Cl)cc1Cl>>[*:1]c1ccc(NC(C)=O)cc1	1				0	6	0
1290	[*:1]c1c(Cl)cc(Cl)cc1Cl>>[*:1][H]	2				0.666667	6	4
1291	[*:1]c1ccc(N(O)C=O)cc1>>[*:1]c1ccc(NC(C)=O)cc1	1
1292	[*:1]c1ccc(N(O)C=O)cc1>>[*:1][H]	1				1	6	6
1293	[*:1]c1ccc(N(O)C(C)=O)cc1>>[*:1]c1ccc(NC(C)=O)cc1	1
1294	[*:1]c1ccc(N(O)C(C)=O)cc1>>[*:1][H]	1				1	8	8
1295	[*:1]c1ccc(N=C=S)cc1>>[*:1][H]	1				1	1	1
1296	[*:1]c1ccc(NC(C)=O)cc1>>[*:1][H]	2				0.444444	27	12
1297	[*:1]C[C@@H]1CO1>>[*:1]C[C@H](O)CNC(C)C	1
1298	[*:1]C=C>>[*:1]CCO	1	0.454545	11	5	0.189189	37	7
1299	[*:1]C=C>>[*:1]CC(=O)O	1	0.454545	11	5	0.285714	42	12
1300	[*:1]C=C>>[*:1]c1ccccc1	1	0.357143	14	5	0.363636	44	16
1301	[*:1]C1CO1>>[*:1]CCO	2	0.454545	22	10	0.666667	60	40
1302	[*:1]C1CO1>>[*:1]CC(=O)O	1	1	2	2	0.722222	18	13
1303	[*:1]C[C@H]1CO1>>[*:1]c1ccccc1	1	0.666667	3	2	0.677419	31	21
1304	[*:1]CC1CO1>>[*:1]c1ccccc1	4	0.44	25	11	0.6875	48	33
1305	[*:1]N=Nc1c(O)c([*:2])cc2cc([*:3])ccc12>>[*:1]N=Nc1c(O)ccc2cc([*:2])cc([*:3])c12	1				1	2	2
1306	[*:1]N/N=C1/C(=O)c2ccc(N)cc2C=C1[*:2]>>[*:1]N/N=C1/C=C([*:2])c2ccccc2C1=O	1				1	1	1
1307	[*:1]N=Nc1c([*:2])cc2cc(N)ccc2c1O>>[*:1]N=Nc1cc([*:2])c2ccccc2c1O	1				1	1	1
1308	[*:1]/N=N\c1ccc([*:2])cc1>>[*:1]N=Nc1ccc([*:2])cc1	1
1309	[*:1]CC>>[*:1]c1ccc(Cl)cc1	1	0.428571	42	18	0.170648	293	50
1310	[*:1]CC>>[*:1]c1ccc(C)cc1	1	0.394737	38	15	0.112245	294	33
1311	[*:1]CC>>[*:1]c1ccc(OC)cc1	1	0.465116	43	20	0.148867	309	46
1312	[*:1]CC>>[*:1]c1ccc(Cl)cc1Cl	1	0.591837	49	29	0.221818	275	61
1313	[*:1]CCC>>[*:1]c1ccccc1	1	0.444444	9	4	0.139535	43	6
1314	[*:1]CCC>>[*:1]c1ccc(Cl)cc1	1	0.5	8	4	0.146341	41	6
1315	[*:1]CCC>>[*:1]c1ccc(C)cc1	1	0.428571	7	3	0.0714286	42	3
1316	[*:1]CCC>>[*:1]c1ccc(OC)cc1	1	0.375	8	3	0.0930233	43	4
1317	[*:1]CCC>>[*:1]c1ccc(Cl)cc1Cl	1	0.555556	9	5	0.3	40	12
1318	[*:1]/C=C\Cl>>[*:1]C/C=C/Cl	1				0	1	0
1319	[*:1]/C=C\Cl>>[*:1]C(F)(F)C(F)F	1
1320	[*:1]/C=C\Cl>>[*:1]C(F)(F)C(Cl)Cl	1				1	1	1
1321	[*:1]/C=C\Cl>>[*:1]C(F)(F)C(F)Cl	1				1	1	1
1322	[*:1]/C=C\Cl>>[*:1]Cc1ccccc1	1				1	2	2
1323	[*:1]CCCl>>[*:1]Cc1ccccc1	2	0.636364	11	7	0.202247	89	18
1324	[*:1]C(Cl)=CCl>>[*:1]C/C=C/Cl	1
1325	[*:1]C(Cl)=CCl>>[*:1]C(F)(F)C(F)F	1
1326	[*:1]C(Cl)=CCl>>[*:1]C(F)(F)C(Cl)Cl	1
1327	[*:1]C(Cl)=CCl>>[*:1]C(F)(F)C(F)Cl	1
1328	[*:1]C(Cl)=CCl>>[*:1]Cc1ccccc1	2
1329	[*:1]C(Cl)=C(Cl)Cl>>[*:1]C/C=C/Cl	1				0	9	0
1330	[*:1]C(Cl)=C(Cl)Cl>>[*:1]C(F)(F)C(F)F	1				0.2	10	2
1331	[*:1]C(Cl)=C(Cl)Cl>>[*:1]C(F)(F)C(Cl)Cl	1				0.2	10	2
1332	[*:1]C(Cl)=C(Cl)Cl>>[*:1]C(F)(F)C(F)Cl	1				0.2	10	2
1333	[*:1]C(Cl)=C(Cl)Cl>>[*:1]Cc1ccccc1	1				0.272727	11	3
1334	[*:1]C(F)(F)C(F)Br>>[*:1]C/C=C/Cl	1				1	1	1
1335	[*:1]C(F)(F)C(F)Br>>[*:1]C(F)(F)C(F)F	1				1	1	1
1336	[*:1]C(F)(F)C(F)Br>>[*:1]C(F)(F)C(F)Cl	1				1	1	1
1337	[*:1]C(F)(F)C(F)Br>>[*:1]Cc1ccccc1	1				1	1	1
1338	[*:1]C(F)(F)C(Cl)Br>>[*:1]C/C=C/Cl	1				1	1	1
1339	[*:1]C(F)(F)C(Cl)Br>>[*:1]C(F)(F)C(F)F	1
1340	[*:1]C(F)(F)C(Cl)Br>>[*:1]C(F)(F)C(Cl)Cl	1
1341	[*:1]C(F)(F)C(Cl)Br>>[*:1]C(F)(F)C(F)Cl	1
1342	[*:1]C(F)(F)C(Cl)Br>>[*:1]Cc1ccccc1	1				1	1	1
1343	[*:1]C(F)(F)C(Br)Br>>[*:1]C/C=C/Cl	1				1	1	1
1344	[*:1]C(F)(F)C(Br)Br>>[*:1]C(F)(F)C(F)F	1				1	1	1
1345	[*:1]C(F)(F)C(Br)Br>>[*:1]C(F)(F)C(Cl)Cl	1
1346	[*:1]C(F)(F)C(Br)Br>>[*:1]C(F)(F)C(F)Cl	1				1	1	1
1347	[*:1]C(F)(F)C(Br)Br>>[*:1]Cc1ccccc1	1				1	1	1
1348	[*:1]C(Cl)=CCl>>[*:1]C(F)=C(F)C(F)(F)F	1
1349	[*:1]C(Cl)=C(Cl)Cl>>[*:1]C(F)=C(F)C(F)(F)F	1				0.3	10	3
1350	[*:1]C(Cl)=C(Cl)C(Cl)=C(Cl)Cl>>[*:1]C(F)=C(F)C(F)(F)F	1
1351	[*:1]C(Cl)=CCl>>[*:1]CC	1
1352	[*:1]C(Cl)=CCl>>[*:1]CCCC	1
1353	[*:1]CCCl>>[*:1]C[C@H](N)C(=O)O	1	0.583333	12	7	0.1625	80	13
1354	[*:1]/C(Cl)=C\Cl>>[*:1]C[C@H](N)C(=O)O	1				0	2	0
1355	[*:1]/C(Cl)=C\Cl>>[*:1]CC(N)C(=O)O	1				0	2	0
1356	[*:1]/C(Cl)=C\Cl>>[*:1]Cc1ccccc1	1				0.333333	3	1
1357	[*:1]/C(Cl)=C\Cl>>[*:1][H]	1				0.333333	3	1
1358	[*:1]/C(Cl)=C/Cl>>[*:1]C[C@H](N)C(=O)O	1				0.571429	7	4
1359	[*:1]/C(Cl)=C/Cl>>[*:1]CC(N)C(=O)O	1				0.571429	7	4
1360	[*:1]/C(Cl)=C/Cl>>[*:1]Cc1ccccc1	1				0.875	8	7
1361	[*:1]/C(Cl)=C/Cl>>[*:1][H]	1				0.333333	6	2
1362	[*:1]C(Cl)(Cl)Cl>>[*:1]C1CCCCC1	2				0.666667	9	6
1363	[*:1]CCS(=O)CC>>[*:1]CCSCC	1				1	1	1
1364	[*:1]CC(=O)NC>>[*:1]CCSCC	1				1	1	1
1365	[*:1]CCSCC>>[*:1]CCl	1				0.5	2	1
1366	[*:1]CCSCC>>[*:1]CSCC	1				0.5	2	1
1367	[*:1]CCSCC>>[*:1]CSC(C)(C)C	1				1	2	2
1368	[*:1]CCC#N>>[*:1][H]	1	0	7	0	0.25	8	2
1369	[*:1]CN>>[*:1]CO	1				1	3	3
1370	[*:1]CN(C[*:2])N=O>>[*:1]COC[*:2]	1				1	7	7
1371	[*:1]C(=O)NC>>[*:1][H]	1				0.6	5	3
1372	[*:1][C@H](CC(=O)O)C(=O)O>>[*:1][H]	1				1	1	1
1373	[*:1]N(CCCC)N=O>>[*:1][H]	1				0.857143	21	18
1374	[*:1]c1ccc(OC)cc1>>[*:1]c1ccc([N+](=O)[O-])cc1	1	0	2	0	0.0540541	37	2
1375	[*:1]ON=O>>[*:1][C@H](C)CO	1				1	8	8
1376	[*:1][C@@H](CC(=O)O)C(=O)O>>[*:1][H]	1
1377	[*:1]COC[C@H]1CO1>>[*:1]COS(=O)(=O)O	1				1	1	1
1378	[*:1]CCC(=O)NN[*:2]>>[*:1]CSC[*:2]	1				1	3	3
1379	[*:1]C(C)(C)OO>>[*:1]C(C)C	2
1380	[*:1]C(C)C>>[*:1]CC	1	0.375	8	3	0.0769231	65	5
1381	[*:1]C(C)C>>[*:1]CCC	1	0.571429	7	4	0.0769231	65	5
1382	[*:1]C([*:2])([*:3])[N+](=O)[O-]>>[*:1]c1cc([*:2])c(O)c([*:3])c1O	1				1	1	1
1383	[*:1]c1cc([*:2])c(O)c([*:3])c1>>[*:1]c1cc([*:2])c(O)c([*:3])c1O	1				1	2	2
1384	[*:1]c1cc([*:2])c(C)c([*:3])c1>>[*:1]c1cc([*:2])c(O)c([*:3])c1O	1				0.5	10	5
1385	[*:1]c1cc([*:2])c(Cl)c([*:3])c1>>[*:1]c1cc([*:2])c(O)c([*:3])c1O	1				1	1	1
1386	[*:1]c1cc([*:2])c(N)c([*:3])c1C>>[*:1]c1cc([*:2])c(O)c([*:3])c1O	1				1	1	1
1387	[*:1]c1cc([*:2])c(C(=O)O)c([*:3])c1>>[*:1]c1cc([*:2])c(O)c([*:3])c1O	1				1	1	1
1388	[*:1]NCc1ccc([*:2])cc1>>[*:1]Nc1ccc([*:2])cc1	2
1389	[*:1]/C=C\c1ccc([*:2])cc1>>[*:1]C(=O)c1cc([*:2])c(O)c(O)c1	1				1	4	4
1390	[*:1]/N=N\NCc1ccc([*:2])cc1>>[*:1]C(=O)c1cc([*:2])c(O)c(O)c1	1
1391	[*:1]c1cccc([*:2])c1>>[*:1]c1cccc([*:2])c1O	1	0.333333	3	1	0	12	0
1392	[*:1]c1cc(C)ccc1OS([*:2])(=O)=O>>[*:1]c1cccc(NS([*:2])(=O)=O)c1	1				1	1	1
1393	[*:1]c1cc(C)ccc1OS([*:2])(=O)=O>>[*:1]c1cc(NS([*:2])(=O)=O)ccc1Cl	1				1	1	1
1394	[*:1]C=C([*:2])Br>>[*:2]c1ncn(C)c1[*:1]	1
1395	[*:1]C=C([*:2])Br>>[*:1]c1ccccc1[*:2]	1
1396	[*:1]C=C([*:2])Br>>[*:1]c1ccc(O)c([*:2])c1	1
1397	[*:1]C=C([*:2])Br>>[*:1]Nc1ccc([*:2])cc1	1
1398	[*:1]C=C([*:2])Br>>[*:1]c1cccc([*:2])c1O	1
1399	[*:1]C=C([*:2])Br>>[*:1]Nc1ccccc1[*:2]	1
1400	[*:1]c1nc[nH]c1[*:2]>>[*:2]c1ncn(C)c1[*:1]	1				0.5	2	1
1401	[*:1]c1nc[nH]c1[*:2]>>[*:1]c1ncn(C)c1[*:2]	1				0.5	2	1
1402	[*:1]c1ccc([*:2])cc1>>[*:1]c1ncn(C)c1[*:2]	1	0	50	0	0.056686	688	39
1403	[*:1]c1ccc([*:2])cc1>>[*:1]c1ccc(O)c([*:2])c1	1	0.178947	95	17	0.044665	806	36
1404	[*:1]c1ccc([*:2])cc1>>[*:1]c1cccc([*:2])c1O	1	0.266667	45	12	0.106965	402	43
1405	[*:1]Sc1ccc([*:2])cc1>>[*:2]c1ncn(C)c1[*:1]	1	0	2	0	0.666667	6	4
1406	[*:1]Sc1ccc([*:2])cc1>>[*:1]c1ccccc1[*:2]	1	0.5	2	1	0.166667	6	1
1407	[*:1]Sc1ccc([*:2])cc1>>[*:1]c1ccc(O)c([*:2])c1	1	1	2	2	0.166667	6	1
1408	[*:1]Sc1ccc([*:2])cc1>>[*:1]c1cccc([*:2])c1O	1	1	2	2	0.666667	6	4
1409	[*:1]Oc1ccc([*:2])cc1>>[*:2]c1ncn(C)c1[*:1]	1	0.428571	7	3	0.425	40	17
1410	[*:1]Oc1ccc([*:2])cc1>>[*:1]c1ccccc1[*:2]	1	0.222222	9	2	0.0377358	53	2
1411	[*:1]Oc1ccc([*:2])cc1>>[*:1]c1ccc(O)c([*:2])c1	1	0.444444	9	4	0.111111	54	6
1412	[*:1]Oc1ccc([*:2])cc1>>[*:1]c1cccc([*:2])c1O	1	0.25	8	2	0.229167	48	11
1413	[*:1]N=Nc1ccc([*:2])cc1>>[*:2]c1ncn(C)c1[*:1]	1	0	6	0	0.208333	48	10
1414	[*:1]N=Nc1ccc([*:2])cc1>>[*:1]c1ccccc1[*:2]	1	0	6	0	0.0606061	66	4
1415	[*:1]N=Nc1ccc([*:2])cc1>>[*:1]c1ccc(O)c([*:2])c1	1	0	5	0	0.0819672	61	5
1416	[*:1]N=Nc1ccc([*:2])cc1>>[*:1]Nc1ccc([*:2])cc1	1	0	5	0	0.0701754	57	4
1417	[*:1]N=Nc1ccc([*:2])cc1>>[*:1]c1cccc([*:2])c1O	1	0	6	0	0.101695	59	6
1418	[*:1]N=Nc1ccc([*:2])cc1>>[*:1]Nc1ccccc1[*:2]	1	0	5	0	0.126984	63	8
1419	[*:1]/C=C/c1ccccc1[*:2]>>[*:1]C=C([*:2])Br	1				0.166667	6	1
1420	[*:1]/C=C/c1ccccc1[*:2]>>[*:2]c1ncn(C)c1[*:1]	1				0.5	2	1
1421	[*:1]/C=C/c1ccccc1[*:2]>>[*:1]c1ccccc1[*:2]	1				0.166667	6	1
1422	[*:1]/C=C/c1ccccc1[*:2]>>[*:1]c1ccc(O)c([*:2])c1	1				0.166667	6	1
1423	[*:1]/C=C/c1ccccc1[*:2]>>[*:1]Nc1ccc([*:2])cc1	1				0.166667	6	1
1424	[*:1]/C=C/c1ccccc1[*:2]>>[*:1]c1cccc([*:2])c1O	1				0.333333	6	2
1425	[*:1]/C=C/c1ccccc1[*:2]>>[*:1]Nc1ccccc1[*:2]	1				0	6	0
1426	[*:1]NC(=O)c1csc([*:2])c1>>[*:2]c1ncn(C)c1[*:1]	1				0.863636	22	19
1427	[*:1]NC(=O)c1csc([*:2])c1>>[*:1]c1ccccc1[*:2]	1				0.5	22	11
1428	[*:1]NC(=O)c1csc([*:2])c1>>[*:1]c1ccc(O)c([*:2])c1	1				0.909091	22	20
1429	[*:1]NC(=O)c1csc([*:2])c1>>[*:1]Nc1ccc([*:2])cc1	1				0.227273	22	5
1430	[*:1]NC(=O)c1csc([*:2])c1>>[*:1]c1cccc([*:2])c1O	1				1	22	22
1431	[*:1]NC(=O)c1csc([*:2])c1>>[*:1]Nc1ccccc1[*:2]	1				0.0454545	22	1
1432	[*:1]c1cc(N)cc(N)c1[*:2]>>[*:1]c1ncn(C)c1[*:2]	1				1	1	1
1433	[*:1]c1cc(N)cc(N)c1[*:2]>>[*:1]c1ccccc1[*:2]	1				1	1	1
1434	[*:1]c1cc(N)cc(N)c1[*:2]>>[*:2]c1ccc(O)c([*:1])c1	1				1	1	1
1435	[*:1]c1cc(N)cc(N)c1[*:2]>>[*:1]c1cccc([*:2])c1O	1				1	1	1
1436	[*:1]/C=C/c1ccc([*:2])cc1>>[*:1]C=C([*:2])Br	1				0.48	25	12
1437	[*:1]/C=C/c1ccc([*:2])cc1>>[*:2]c1ncn(C)c1[*:1]	1				0.541667	24	13
1438	[*:1]/C=C/c1ccc([*:2])cc1>>[*:1]c1ccccc1[*:2]	1	0	1	0	0.333333	27	9
1439	[*:1]/C=C/c1ccc([*:2])cc1>>[*:1]c1ccc(O)c([*:2])c1	1	0	1	0	0.52	25	13
1440	[*:1]/C=C/c1ccc([*:2])cc1>>[*:1]Nc1ccc([*:2])cc1	1	1	1	1	0.230769	26	6
1441	[*:1]/C=C/c1ccc([*:2])cc1>>[*:1]c1cccc([*:2])c1O	1	0	1	0	0.62963	27	17
1442	[*:1]/C=C/c1ccc([*:2])cc1>>[*:1]Nc1ccccc1[*:2]	1				0.111111	27	3
1443	[*:1]c1ccc([*:2])c([N+](=O)[O-])c1>>[*:1]c1ncn(C)c1[*:2]	1	1	1	1	0.6	5	3
1444	[*:1]c1ccc([*:2])c([N+](=O)[O-])c1>>[*:1]c1ccccc1[*:2]	1	0.75	4	3	0.5	6	3
1445	[*:1]c1ccc([*:2])c([N+](=O)[O-])c1>>[*:2]c1ccc(O)c([*:1])c1	1	0.5	10	5	0.318182	22	7
1446	[*:1]c1ccc([*:2])c([N+](=O)[O-])c1>>[*:1]c1cccc([*:2])c1O	1	1	4	4	0.5	6	3
1447	[*:1]c1ccc([N+](=O)[O-])cc1[*:2]>>[*:2]c1ncn(C)c1[*:1]	1	0.142857	7	1	0.0625	16	1
1448	[*:1]c1ccc([N+](=O)[O-])cc1[*:2]>>[*:1]c1ccccc1[*:2]	1
1449	[*:1]c1ccc([N+](=O)[O-])cc1[*:2]>>[*:1]c1cccc([*:2])c1O	1	0.5	8	4	0.352941	17	6
1450	[*:1]c1cc(C(=O)N([*:2])C)cs1>>[*:1]c1ncn(C)c1[*:2]	1				1	1	1
1451	[*:1]c1cc(C(=O)N([*:2])C)cs1>>[*:1]c1ccccc1[*:2]	1				1	1	1
1452	[*:1]c1cc(C(=O)N([*:2])C)cs1>>[*:2]c1ccc(O)c([*:1])c1	1				1	1	1
1453	[*:1]c1cc(C(=O)N([*:2])C)cs1>>[*:1]c1cccc([*:2])c1O	1				1	1	1
1454	[*:1]CC1CO1>>[*:1]CCCl	1	0.15	20	3	0.317073	41	13
1455	[*:1]N(C)C>>[*:1]NCc1ccccc1	2	0	1	0	0.0512821	117	6
1456	[*:1]/N=C\c1cc(OC)c(OC)c(OC)c1>>[*:1]/N=C\c1ccc(C)cc1	1
1457	[*:1]Nc1ccccc1>>[*:1][H]	2	1	4	4	0.4	5	2
1458	[*:1]NO>>[*:1][N+](=O)[O-]	8	0	1	0	0.170213	47	8
1459	[*:1]NO>>[*:1][H]	22				0.642857	42	27
1460	[*:1]N=O>>[*:1][H]	15	0.5	2	1	0.575	40	23
1461	[*:1]N(C)CS(=O)(=O)O>>[*:1][H]	2				1	2	2
1462	[*:1]N=O>>[*:1]NC(C)=O	4	0.5	2	1	0.238095	42	10
1463	[*:1]NC(=O)CCl>>[*:1]NC(C)=O	1				0.5	6	3
1464	[*:1]NC(=O)CO>>[*:1]NC(C)=O	1				1	1	1
1465	[*:1]N(COC)C(=O)CCl>>[*:1]NC(C)=O	1				1	1	1
1466	[*:1]N(COC)C(=O)CCl>>[*:1]N(COC)C(=O)CO	1
1467	[*:1]OC>>[*:1][N+](=O)[O-]	4	0.0243902	41	1	0.0265487	339	9
1468	[*:1]OC>>[*:1]SCC(N)C(=O)O	1	0.205882	34	7	0.113772	334	38
1469	[*:1]OC>>[*:1][H]	15	0.186047	43	8	0.0989305	374	37
1470	[*:1]Oc1ccc(N)cc1>>[*:1][N+](=O)[O-]	2	0	1	0	0.333333	9	3
1471	[*:1]Oc1ccc(N)cc1>>[*:1][H]	5	0	1	0	0.75	8	6
1472	[*:1]C(=O)Cl>>[*:1]C=O	6	0.857143	7	6	0.611111	18	11
1473	[*:1]C(=O)Cl>>[*:1]NC1=NCCN1	1	0	1	0	0.25	8	2
1474	[*:1]C(N)=S>>[*:1]C=O	1				1	1	1
1475	[*:1]C(N)=S>>[*:1]NC1=NCCN1	1
1476	[*:1]C(N)=S>>[*:1][H]	1	0	1	0	1	1	1
1477	[*:1]N1CCNC(C)C1>>[*:1]c1ccncc1	1				0.5	2	1
1478	[*:1]c1ccc(O)cc1>>[*:1]c1ccncc1	1	0.5	2	1	0.25	20	5
1479	[*:1]C(=O)N(C)N=O>>[*:1]C(=O)NC	2				1	1	1
1480	[*:1]CC>>[*:1]N=Nc1ccccc1	1	0	36	0	0.010453	287	3
1481	[*:1]C(C)C>>[*:1]N=Nc1ccccc1	1	0	10	0	0.0483871	62	3
1482	[*:1]CCCC>>[*:1]N=Nc1ccccc1	1	0	2	0	0.0298507	67	2
1483	[*:1]N=Nc1ccc([N+](=O)[O-])cc1>>[*:1]N=Nc1ccccc1	2
1484	[*:1]/N=N\c1ccc([N+](=O)[O-])cc1>>[*:1]C(C)(C)C	1
1485	[*:1]/N=N\c1ccc([N+](=O)[O-])cc1>>[*:1]N=Nc1ccccc1	2
1486	[*:1]/N=N\c1ccc([N+](=O)[O-])cc1>>[*:1]/N=N\c1ccccc1	1
1487	[*:1][C@H]1O[C@@H](CO)[C@H](O)[C@@H](O)[C@@H]1O>>[*:1][C@H]1O[C@H](CO)[C@@H](O)[C@H](O)[C@H]1O	1				0	1	0
1488	[*:1]C1OC(CO)C(O)C(O)C1O>>[*:1][C@H]1O[C@H](CO)[C@@H](O)[C@H](O)[C@H]1O	1				0	3	0
1489	[*:1]N=Nc1ccc(C)cc1C>>[*:1][H]	3				1	2	2
1490	[*:1]N=Nc1ccc(S(=O)(=O)O)cc1>>[*:1][H]	2				0.333333	3	1
1491	[*:1]N=Nc1ccccc1>>[*:1]N=O	1	0	1	0	0.0526316	19	1
1492	[*:1]N=Nc1ccccc1>>[*:1][H]	4	0	1	0	0.333333	18	6
1493	[*:1]N=Nc1ccccc1C>>[*:1]N=O	1				0.2	5	1
1494	[*:1]N=Nc1ccccc1C>>[*:1][H]	1				0.2	5	1
1495	[*:1]N=Nc1ccccc1OC>>[*:1]N=O	1				1	1	1
1496	[*:1]N=Nc1ccccc1OC>>[*:1][H]	1				1	1	1
1497	[*:1]N=Nc1ccc(C)cc1C>>[*:1]N=O	1				1	2	2
1498	[*:1]N=Nc1ccc(C)cc1C>>[*:1]N=Nc1cccc(C)c1C	1
1499	[*:1]N=Nc1ccc(C)cc1C>>[*:1]N=Nc1ccc(S(=O)(=O)O)cc1	1
1500	[*:1]N=Nc1ccc([N+](=O)[O-])cc1>>[*:1][H]	3	0.5	2	1	0.6	5	3
1501	[*:1]c1ccc(S(=O)(=O)O)cc1S(=O)(=O)O>>[*:1]c1ccccc1C(=O)O	1				0.333333	3	1
1502	[*:1]Nc1ccc(NS(=O)(=O)CCCN)cc1>>[*:1]Nc1ccc(NS(C)(=O)=O)cc1	2
1503	[*:1]CBr>>[*:1]OS(=O)(=O)O	1	0.8	10	8	0.137931	29	4
1504	[*:1]CBr>>[*:1]OC1OC(C(=O)O)C(O)C(O)C1O	1	1	20	20	0.907407	54	49
1505	[*:1]N=O>>[*:1]OS(=O)(=O)O	2	0.5	2	1	0.527778	36	19
1506	[*:1]N=O>>[*:1]OC1OC(C(=O)O)C(O)C(O)C1O	2	1	2	2	0.866667	45	39
1507	[*:1]CO>>[*:1]OS(=O)(=O)O	1	0.25	4	1	0.1	140	14
1508	[*:1]CO>>[*:1]OC1OC(C(=O)O)C(O)C(O)C1O	1	0.8	5	4	0.680473	169	115
1509	[*:1]COC(C)=O>>[*:1]OS(=O)(=O)O	1				0.0454545	22	1
1510	[*:1]COC(C)=O>>[*:1]OC1OC(C(=O)O)C(O)C(O)C1O	1	1	1	1	0.96875	32	31
1511	[*:1]COS(=O)(=O)O>>[*:1]OS(=O)(=O)O	2				0.181818	11	2
1512	[*:1]COS(=O)(=O)O>>[*:1]OC1OC(C(=O)O)C(O)C(O)C1O	2				1	12	12
1513	[*:1]CC>>[*:1][N+](=O)[O-]	1	0.025	40	1	0.0355872	281	10
1514	[*:1]CCl>>[*:1][N+](=O)[O-]	2	0.26087	23	6	0.109375	64	7
1515	[*:1]CBr>>[*:1][N+](=O)[O-]	2	0.157895	19	3	0.0869565	46	4
1516	[*:1]CO>>[*:1][N+](=O)[O-]	1	0	6	0	0.0503145	159	8
1517	[*:1][C@@H]1CO1>>[*:1][N+](=O)[O-]	3	0.25	4	1	0.15	20	3
1518	[*:1]COC(C)=O>>[*:1][N+](=O)[O-]	1				0.1	30	3
1519	[*:1]COS(=O)(=O)O>>[*:1][N+](=O)[O-]	1				0.0833333	12	1
1520	[*:1]OC>>[*:1]OCC1OC1(C)C	3	0.16129	31	5	0.0880682	352	31
1521	[*:1]OC>>[*:1]OC[C@@H]1OC1(C)C	2	0.193548	31	6	0.0880682	352	31
1522	[*:1]OCC=C(C)C>>[*:1]OC[C@@H]1OC1(C)C	1				1	1	1
1523	[*:1]OCC=C(C)C>>[*:1][H]	1				1	1	1
1524	[*:1]OP(=O)(OCC)OCC>>[*:1]OP(=S)(OCC)OCC	1				0	2	0
1525	[*:1]c1cc(Cl)c(N)cc1Cl>>[*:1][H]	1				1	1	1
1526	[*:1]OC>>[*:1]S(=O)(=O)O	8	0.666667	36	24	0.178273	359	64
1527	[*:1]/C(N)=N/O>>[*:1]C(=O)O	3				0.75	4	3
1528	[*:1]/C(N)=N/O>>[*:1]C(=O)OCCC	1				0.75	4	3
1529	[*:1]NCC>>[*:1][H]	3	0	1	0	1	3	3
1530	[*:1]/C=C\C>>[*:1]C=O	1				0.333333	3	1
1531	[*:1]/C=C/C>>[*:1]C=O	1				0.5	6	3
1532	[*:1]C1OC1C>>[*:1]C=O	2				1	3	3
1533	[*:1]C(O)c1ncc([N+](=O)[O-])n1C>>[*:1][N+](=O)[O-]	1				1	1	1
1534	[*:1]C(O)c1ncc([N+](=O)[O-])n1C>>[*:1]c1cc(OC)cc(C(C)(C)C)c1O	1				1	1	1
1535	[*:1]C(O)c1ncc([N+](=O)[O-])n1C>>[*:1][H]	1				1	1	1
1536	[*:1]C(O)c1[nH]cc([N+](=O)[O-])[n+]1C>>[*:1][N+](=O)[O-]	1				1	1	1
1537	[*:1]C(O)c1[nH]cc([N+](=O)[O-])[n+]1C>>[*:1]c1cc(OC)cc(C(C)(C)C)c1O	1				1	1	1
1538	[*:1]C(O)c1[nH]cc([N+](=O)[O-])[n+]1C>>[*:1][H]	1				1	1	1
1539	[*:1]N=O>>[*:1]NO	2	0.5	2	1	0.075	40	3
1540	[*:1]N=O>>[*:1]S(=O)(=O)O	1	1	2	2	0.74359	39	29
1541	[*:1]C(=O)O>>[*:1]NO	2	0	5	0	0.04375	160	7
1542	[*:1]C(=O)O>>[*:1]S(=O)(=O)O	5	0.375	8	3	0.216049	162	35
1543	[*:1]CC>>[*:1]OCC	2	0.222222	36	8	0.040146	274	11
1544	[*:1]CC>>[*:1]OCCC	1	0.16129	31	5	0.0431373	255	11
1545	[*:1]CC>>[*:1]OCCCC	1	0.292683	41	12	0.0614334	293	18
1546	[*:1]OC>>[*:1]OCCC	1	0.242424	33	8	0.033241	361	12
1547	[*:1]OC>>[*:1]OCCCC	1	0.324324	37	12	0.0405405	370	15
1548	[*:1]C(F)(F)F>>[*:1]OCC	1	0	6	0	0.333333	9	3
1549	[*:1]C(F)(F)F>>[*:1]OCCC	1	0	5	0	0.3	10	3
1550	[*:1]C(F)(F)F>>[*:1]OCCCC	1	0.5	12	6	0.363636	11	4
1551	[*:1]CC>>[*:1]CCC	1	0.210526	38	8	0.0598007	301	18
1552	[*:1]OC(=O)NC>>[*:1][H]	3				0.75	4	3
1553	[*:1]N(CC)CC>>[*:1]c1ccc(N(CC)CC)cc1	1	0	9	0	0	23	0
1554	[*:1]N=O>>[*:1][N+](=O)[O-]	7	0.5	2	1	0.186047	43	8
1555	[*:1][N+](=O)[O-]>>[*:1]c1ccc(-c2ccc(N)cc2)cc1	1	0.0377358	106	4	0.0398804	1003	40
1556	[*:1]NC(C)=O>>[*:1]c1ccc(-c2ccc(N)cc2)cc1	1	0.0666667	15	1	0.0574713	87	5
1557	[*:1]N=O>>[*:1]c1ccccc1	4	0.5	2	1	0.487179	39	19
1558	[*:1]NO>>[*:1]c1ccccc1	4	1	1	1	0.520833	48	25
1559	[*:1][N+](=O)[O-]>>[*:1]c1ccccc1	10	0.453704	108	49	0.233038	1017	237
1560	[*:1]C(=O)CBr>>[*:1]c1ccccc1	1	0.8	5	4	0.333333	3	1
1561	[*:1]C(=O)CBr>>[*:1]C1OC1C(=O)c1ccccc1	1	0.4	5	2	0.333333	3	1
1562	[*:1]C(=O)CBr>>[*:1][H]	1	0.8	5	4	0.333333	3	1
1563	[*:1]N(O)C=O>>[*:1]c1ccccc1	2				0.692308	13	9
1564	[*:1]N(O)C=O>>[*:1][H]	8				0.923077	13	12
1565	[*:1]NC(=O)O>>[*:1]c1ccccc1	1				1	1	1
1566	[*:1]NC(=O)O>>[*:1][H]	1				1	1	1
1567	[*:1]NC(C)=O>>[*:1]c1ccccc1	2	0.1875	16	3	0.2	90	18
1568	[*:1]NC(C)=O>>[*:1][H]	17	0.0625	16	1	0.233333	60	14
1569	[*:1]C1(C)CO1>>[*:1]c1ccccc1	2	1	1	1	0.777778	9	7
1570	[*:1]C1(C)CO1>>[*:1]C1OC1C(=O)c1ccccc1	1	0	1	0	0.333333	9	3
1571	[*:1]CC[C@H]1CO1>>[*:1]c1ccccc1	1				1	3	3
1572	[*:1]CC[C@H]1CO1>>[*:1][H]	3				1	3	3
1573	[*:1]OC(=O)NC>>[*:1]c1ccccc1	1				0.75	4	3
1574	[*:1]N(O)C(C)=O>>[*:1]c1ccccc1	2				0.571429	14	8
1575	[*:1]N(O)C(C)=O>>[*:1][H]	7				0.785714	14	11
1576	[*:1]OCC1CO1>>[*:1]c1ccccc1	4	0.444444	18	8	0.678571	28	19
1577	[*:1]N(O)C(=O)CC>>[*:1]c1ccccc1	1				1	3	3
1578	[*:1]N(O)C(=O)CC>>[*:1][H]	3				1	3	3
1579	[*:1]N(OC(C)=O)C(C)=O>>[*:1]c1ccccc1	1				0.5	4	2
1580	[*:1]N(OC(C)=O)C(C)=O>>[*:1][H]	2				0.5	4	2
1581	[*:1]C(=O)N(OCCCC)OC(C)=O>>[*:1]c1ccccc1	1				0.8	10	8
1582	[*:1]C(=O)N(OCCCC)OC(C)=O>>[*:1]C1OC1C(=O)c1ccccc1	1				0.6	10	6
1583	[*:1]C(=O)N(OCCCC)OC(C)=O>>[*:1][H]	1				1	9	9
1584	[*:1]NC(C)=O>>[*:1]OC	1	0.176471	17	3	0.151163	86	13
1585	[*:1]NC(C)=O>>[*:1]Oc1ccccc1	1	0.214286	14	3	0.195402	87	17
1586	[*:1]C#N>>[*:1]C(C)(C)C	1	0.352941	17	6	0.230769	52	12
1587	[*:1]OC>>[*:1]c1ccccc1	2	0.285714	42	12	0.0837838	370	31
1588	[*:1]C(=O)O>>[*:1]c1ccccc1	2	0.5	10	5	0.15736	197	31
1589	[*:1]N(C)C>>[*:1]N/N=C1\C(=O)C=Cc2ccccc21	1	0.166667	6	1	0.0743802	121	9
1590	[*:1]N(C)CCC#N>>[*:1]N/N=C1\C(=O)C=Cc2ccccc21	1				0	4	0
1591	[*:1]N(C)OC(=O)c1ccccc1>>[*:1]N/N=C1\C(=O)C=Cc2ccccc21	1				0	1	0
1592	[*:1]N(O)C=O>>[*:1]NC(=O)N(C)OC	1				0.307692	13	4
1593	[*:1]N=NN(C)C>>[*:1]c1ccccc1	2				0.8	5	4
1594	[*:1]N=NN(C)C>>[*:1]NC(=O)N(C)OC	1				0.8	5	4
1595	[*:1]N=NN(C)C>>[*:1][H]	5				1	4	4
1596	[*:1]/N=N/N(C)C>>[*:1]CCl	3				0.666667	6	4
1597	[*:1]/N=N/N(C)C>>[*:1]CO	5				1	6	6
1598	[*:1]/N=N/N(C)C>>[*:1]CBr	1				0.666667	6	4
1599	[*:1]/N=N/N(C)C>>[*:1]C1(C)CO1	1				0.166667	6	1
1600	[*:1]/N=N/N(C)C>>[*:1]C(=O)CBr	2				0.833333	6	5
1601	[*:1]/N=N/N(C)C>>[*:1]N(O)C(C)=O	4				0.833333	6	5
1602	[*:1]/N=N/N(C)C>>[*:1]c1ccccc1	2				0.833333	6	5
1603	[*:1]/N=N/N(C)C>>[*:1]NC(=O)N(C)OC	1				0.833333	6	5
1604	[*:1]/N=N/N(C)C>>[*:1][H]	7				1	5	5
1605	[*:1]CN(C)N=O>>[*:1]CO	6				1	18	18
1606	[*:1]CN(C)N=O>>[*:1]N(O)C(C)=O	3				0.8	15	12
1607	[*:1]CN(C)N=O>>[*:1]c1ccccc1	3				0.944444	18	17
1608	[*:1]CN(C)N=O>>[*:1]NC(=O)N(C)OC	1				0.833333	12	10
1609	[*:1]CN(C)N=O>>[*:1][H]	10				1	17	17
1610	[*:1]C1(C)CO1>>[*:1]CCl	2				0.444444	9	4
1611	[*:1]C1(C)CO1>>[*:1]CO	4				0.777778	9	7
1612	[*:1]C1(C)CO1>>[*:1][N+](=O)[O-]	2				0.222222	9	2
1613	[*:1]C1OC1C>>[*:1]CCl	2				1	3	3
1614	[*:1]C1OC1C>>[*:1]CO	2				1	3	3
1615	[*:1]C1OC1C>>[*:1][N+](=O)[O-]	1				0.333333	3	1
1616	[*:1]C1OC1C>>[*:1][H]	1				1	3	3
1617	[*:1]CN(C)N=O>>[*:1][N+](=O)[O-]	6				0.5	18	9
1618	[*:1]NC>>[*:1][H]	4	1	1	1	0.148148	27	4
1619	[*:1]N/N=N/C>>[*:1]NN	1				1	1	1
1620	[*:1]N/N=N/C>>[*:1]NC(C)=O	1				1	1	1
1621	[*:1]N/N=N/C>>[*:1]N=NN(C)C	1				1	1	1
1622	[*:1]N/N=N/C>>[*:1]OCCCCCCCC	1				1	1	1
1623	[*:1]N/N=N/C>>[*:1][H]	2				1	1	1
1624	[*:1]/N=N/N(C)C>>[*:1]NN	1				0.166667	6	1
1625	[*:1]/N=N/N(C)C>>[*:1]C(=O)O	5				0.833333	6	5
1626	[*:1]/N=N/N(C)C>>[*:1]NC(C)=O	3				1	6	6
1627	[*:1]/N=N/N(C)C>>[*:1]C(C)(C)C	2				1	6	6
1628	[*:1]/N=N/N(C)C>>[*:1]N=NN(C)C	1				0.166667	6	1
1629	[*:1]/N=N/N(C)C>>[*:1]CN(C)N=O	2				0.333333	6	2
1630	[*:1]/N=N/N(C)C>>[*:1]OCCCCCCCC	1				0.833333	6	5
1631	[*:1][N+]#N>>[*:1][H]	8	1	2	2	1	11	11
1632	[*:1]CCC(=O)CCC#N>>[*:1]NN	1				1	1	1
1633	[*:1]CCC(=O)CCC#N>>[*:1]NC(C)=O	1				1	1	1
1634	[*:1]CCC(=O)CCC#N>>[*:1]N=NN(C)C	1				1	1	1
1635	[*:1]CCC(=O)CCC#N>>[*:1]CN(C)N=O	1				1	1	1
1636	[*:1]CCC(=O)CCC#N>>[*:1]OCCCCCCCC	1				1	1	1
1637	[*:1]CCC(=O)CCC#N>>[*:1][H]	2				1	1	1
1638	[*:1]/C=C\c1ccc([N+](=O)[O-])o1>>[*:1]NN	1				0	2	0
1639	[*:1]/C=C\c1ccc([N+](=O)[O-])o1>>[*:1]C(=O)O	1				0	3	0
1640	[*:1]/C=C\c1ccc([N+](=O)[O-])o1>>[*:1]NC(C)=O	1				0	3	0
1641	[*:1]/C=C\c1ccc([N+](=O)[O-])o1>>[*:1]C(C)(C)C	1				0.5	2	1
1642	[*:1]/C=C\c1ccc([N+](=O)[O-])o1>>[*:1]N=NN(C)C	1				0	1	0
1643	[*:1]/C=C\c1ccc([N+](=O)[O-])o1>>[*:1]CN(C)N=O	1				0	3	0
1644	[*:1]/C=C\c1ccc([N+](=O)[O-])o1>>[*:1]OCCCCCCCC	1				0.666667	3	2
1645	[*:1]/C=C\c1ccc([N+](=O)[O-])o1>>[*:1][H]	2				0	1	0
1646	[*:1]OC[C@H]1CO1>>[*:1]c1ccc([N+](=O)[O-])cc1	1				0.277778	18	5
1647	[*:1]OCC1CO1>>[*:1]c1ccc([N+](=O)[O-])cc1	1	0.0434783	23	1	0.137931	29	4
1648	[*:1]c1ccc(NO)cc1>>[*:1]c1ccc([N+](=O)[O-])cc1	1
1649	[*:1]c1ccc(N=O)cc1>>[*:1]c1ccc([N+](=O)[O-])cc1	1
1650	[*:1]CON(OC(C)=O)C([*:2])=O>>[*:1]OP(=O)(O[*:2])Oc1ccccc1	3				0.888889	9	8
1651	[*:1]C(=O)ON(OCc1ccccc1)C([*:2])=O>>[*:1]OP(=O)(O[*:2])Oc1ccccc1	1
1652	[*:1]CON(OC([*:2])=O)C(=O)c1ccccc1>>[*:1]OP(=O)(O[*:2])Oc1ccccc1	1
1653	[*:1]CON(OC([*:2])=O)C([*:3])=O>>[*:1]OP(=O)(O[*:2])O[*:3]	4				0.818182	11	9
1654	[*:1]C=Cc1ccc(N)cc1>>[*:1][H]	1				1	4	4
1655	[*:1]NO>>[*:1]S(=O)(=O)O	4	1	1	1	0.697674	43	30
1656	[*:1]C(=O)O>>[*:1]N=O	2	0	5	0	0.0440252	159	7
1657	[*:1][N+]#N>>[*:1][N+](=O)[O-]	4	0.5	2	1	0.363636	11	4
1658	[*:1]NO>>[*:1]S(=O)(=O)NCC	1				0.4	40	16
1659	[*:1]N(C)C>>[*:1][N+](=O)[O-]	1	0	5	0	0.025	120	3
1660	[*:1]N(C)C>>[*:1]NC(N)=O	1	0.333333	3	1	0.0598291	117	7
1661	[*:1]N(C)C>>[*:1]NC(=O)CBr	1	0.666667	3	2	0.0512821	117	6
1662	[*:1]N(C)C>>[*:1]N(O)C(C)=O	1	0.5	4	2	0.025641	117	3
1663	[*:1]N(C)C>>[*:1]S(=O)(=O)NCC	1	1	1	1	0.327273	110	36
1664	[*:1]N(C)C>>[*:1]N(CCCl)CCCl	1	0.5	4	2	0.034188	117	4
1665	[*:1]N(C)C>>[*:1]NC(=O)CC(C)=O	1	1	3	3	0.222222	117	26
1666	[*:1]C(=O)Cl>>[*:1]C=C	4	0.857143	7	6	0.588235	17	10
1667	[*:1]C(=O)Cl>>[*:1]CCl	1	0.444444	9	4	0.473684	19	9
1668	[*:1]C(=O)Cl>>[*:1]CC	4	0.888889	9	8	0.842105	19	16
1669	[*:1]C(=O)Cl>>[*:1]CO	5	0.7	10	7	0.736842	19	14
1670	[*:1]C(=O)Cl>>[*:1][N+](=O)[O-]	5	0.230769	13	3	0.35	20	7
1671	[*:1]C(=O)Cl>>[*:1]C(C)(C)O	1	0.857143	7	6	0.882353	17	15
1672	[*:1]C(=O)Cl>>[*:1]NC(N)=O	1	0.571429	7	4	0.578947	19	11
1673	[*:1]C(=O)Cl>>[*:1]C(=O)OC	2	0.818182	11	9	0.55	20	11
1674	[*:1]C(=O)Cl>>[*:1]C(C)(C)C	1	0.888889	9	8	0.882353	17	15
1675	[*:1]C(=O)Cl>>[*:1]CN(C)N=O	1	0.181818	11	2	0.05	20	1
1676	[*:1]C(=O)Cl>>[*:1]NC(=O)CBr	2	0.4	5	2	0.444444	18	8
1677	[*:1]C(=O)Cl>>[*:1]N(O)C(C)=O	2	0.444444	9	4	0.421053	19	8
1678	[*:1]C(=O)Cl>>[*:1]S(=O)(=O)NCC	1	1	4	4	0.785714	14	11
1679	[*:1]C(=O)Cl>>[*:1]N(CCCl)CCCl	1	0.166667	6	1	0.444444	18	8
1680	[*:1]C(=O)Cl>>[*:1]Cc1ccccc1	1	0.9	10	9	0.75	20	15
1681	[*:1]C(=O)Cl>>[*:1]NC(=O)CC(C)=O	2	0.875	8	7	0.7	20	14
1682	[*:1]N(O)C=O>>[*:1][N+](=O)[O-]	1				0.0769231	13	1
1683	[*:1]N(O)C=O>>[*:1]NC(N)=O	1				0.307692	13	4
1684	[*:1]N(O)C=O>>[*:1]NC(=O)CBr	1				0.307692	13	4
1685	[*:1]N(O)C=O>>[*:1]S(=O)(=O)NCC	1				1	11	11
1686	[*:1]N(O)C=O>>[*:1]NC(=O)CC(C)=O	1				0.615385	13	8
1687	[*:1]NCCCl>>[*:1][N+](=O)[O-]	1	0	1	0	0.1	10	1
1688	[*:1]NCCCl>>[*:1]S(=O)(=O)NCC	1				0.25	8	2
1689	[*:1]NCCCl>>[*:1][H]	1	1	1	1	0.4	10	4
1690	[*:1]CC1CO1>>[*:1]CCl	3	0.227273	22	5	0.428571	42	18
1691	[*:1]CC1CO1>>[*:1][N+](=O)[O-]	2	0.181818	22	4	0.391304	46	18
1692	[*:1]CC1CO1>>[*:1]NC(N)=O	1	0.277778	18	5	0.568182	44	25
1693	[*:1]CC1CO1>>[*:1]CN(C)N=O	2
1694	[*:1]CC1CO1>>[*:1]NC(=O)CBr	2	0.222222	18	4	0.25641	39	10
1695	[*:1]CC1CO1>>[*:1]N(O)C(C)=O	3	0.235294	17	4	0.410256	39	16
1696	[*:1]CC1CO1>>[*:1]S(=O)(=O)NCC	1	0.125	16	2	0.34375	32	11
1697	[*:1]CC1CO1>>[*:1]N(CCCl)CCCl	1	0.0588235	17	1	0.129032	31	4
1698	[*:1]CC1CO1>>[*:1]NC(=O)CC(C)=O	1	0.263158	19	5	0.488372	43	21
1699	[*:1]OC[C@H]1CO1>>[*:1]S(=O)(=O)NCC	1				0.571429	14	8
1700	[*:1]CC[C@H]1CO1>>[*:1]CCl	2				1	3	3
1701	[*:1]CC[C@H]1CO1>>[*:1]CO	2				1	3	3
1702	[*:1]CC[C@H]1CO1>>[*:1][N+](=O)[O-]	1				0.333333	3	1
1703	[*:1]CC[C@H]1CO1>>[*:1]NC(N)=O	1				0.666667	3	2
1704	[*:1]CC[C@H]1CO1>>[*:1]CN(C)N=O	1				0.333333	3	1
1705	[*:1]CC[C@H]1CO1>>[*:1]NC(=O)CBr	1				0.666667	3	2
1706	[*:1]CC[C@H]1CO1>>[*:1]N(O)C(C)=O	2				0.666667	3	2
1707	[*:1]CC[C@H]1CO1>>[*:1]S(=O)(=O)NCC	1				1	3	3
1708	[*:1]CC[C@H]1CO1>>[*:1]N(CCCl)CCCl	1				0.666667	3	2
1709	[*:1]CC[C@H]1CO1>>[*:1]Cc1ccccc1	1				1	3	3
1710	[*:1]CC[C@H]1CO1>>[*:1]NC(=O)CC(C)=O	1				0.666667	3	2
1711	[*:1]N=NN(C)C>>[*:1][N+](=O)[O-]	2				0.4	5	2
1712	[*:1]N=NN(C)C>>[*:1]NC(N)=O	1				0.8	5	4
1713	[*:1]N=NN(C)C>>[*:1]NC(=O)CBr	2				0.8	5	4
1714	[*:1]N=NN(C)C>>[*:1]S(=O)(=O)NCC	1				1	4	4
1715	[*:1]N=NN(C)C>>[*:1]NC(=O)CC(C)=O	1				1	5	5
1716	[*:1]S(=O)(=O)OC>>[*:1][N+](=O)[O-]	2				1	3	3
1717	[*:1]S(=O)(=O)OC>>[*:1][H]	2				1	1	1
1718	[*:1]OCC1CO1>>[*:1][N+](=O)[O-]	4	0.166667	18	3	0.285714	28	8
1719	[*:1]OCC1CO1>>[*:1]S(=O)(=O)NCC	1	0.230769	13	3	0.666667	21	14
1720	[*:1]/N=N/N(C)C>>[*:1]C=C	2				0.833333	6	5
1721	[*:1]/N=N/N(C)C>>[*:1]C#N	3				1	6	6
1722	[*:1]/N=N/N(C)C>>[*:1]C=O	2				0.833333	6	5
1723	[*:1]/N=N/N(C)C>>[*:1]CC	3				1	6	6
1724	[*:1]/N=N/N(C)C>>[*:1][N+](=O)[O-]	2				0.333333	6	2
1725	[*:1]/N=N/N(C)C>>[*:1]C(C)(C)O	1				1	6	6
1726	[*:1]/N=N/N(C)C>>[*:1]NC(N)=O	1				0.833333	6	5
1727	[*:1]/N=N/N(C)C>>[*:1]C(=O)OC	2				0.833333	6	5
1728	[*:1]/N=N/N(C)C>>[*:1]NC(=O)CBr	2				0.833333	6	5
1729	[*:1]/N=N/N(C)C>>[*:1]S(=O)(=O)NCC	1				1	5	5
1730	[*:1]/N=N/N(C)C>>[*:1]N(CCCl)CCCl	1				0.833333	6	5
1731	[*:1]/N=N/N(C)C>>[*:1]Cc1ccccc1	1				0.833333	6	5
1732	[*:1]/N=N/N(C)C>>[*:1]NC(=O)CC(C)=O	1				1	6	6
1733	[*:1]S(=O)(=O)NN>>[*:1][N+](=O)[O-]	1				1	1	1
1734	[*:1]S(=O)(=O)NN>>[*:1][H]	1				1	1	1
1735	[*:1]S(=O)(=O)OCC>>[*:1][N+](=O)[O-]	2				1	2	2
1736	[*:1]S(=O)(=O)OCC>>[*:1][H]	2				1	1	1
1737	[*:1]S(=O)(=O)OC(C)C>>[*:1][N+](=O)[O-]	1				1	1	1
1738	[*:1]S(=O)(=O)OC(C)C>>[*:1][H]	1				1	1	1
1739	[*:1]N(CCO)CCO>>[*:1][N+](=O)[O-]	1				0.0833333	12	1
1740	[*:1]N(CCO)CCO>>[*:1]NC(N)=O	1				0.0833333	12	1
1741	[*:1]N(CCO)CCO>>[*:1]NC(=O)CBr	1				0.0833333	12	1
1742	[*:1]N(CCO)CCO>>[*:1]N(O)C(C)=O	1				0.0833333	12	1
1743	[*:1]N(CCO)CCO>>[*:1]S(=O)(=O)NCC	1				0.333333	12	4
1744	[*:1]N(CCO)CCO>>[*:1]NC(=O)CC(C)=O	1				0.166667	12	2
1745	[*:1]N(CCO)CCO>>[*:1][H]	2				0.166667	12	2
1746	[*:1]S(=O)(=O)OCC#C>>[*:1][N+](=O)[O-]	1				1	1	1
1747	[*:1]S(=O)(=O)OCC#C>>[*:1][H]	1				1	1	1
1748	[*:1]S(=O)(=O)OCCC>>[*:1][N+](=O)[O-]	1				1	2	2
1749	[*:1]S(=O)(=O)OCCC>>[*:1][H]	1				1	1	1
1750	[*:1]OS(=O)(=O)C(C)C>>[*:1][N+](=O)[O-]	1				1	1	1
1751	[*:1]OS(=O)(=O)C(C)C>>[*:1]S(=O)(=O)NCC	1				1	1	1
1752	[*:1]OS(=O)(=O)C(C)C>>[*:1][H]	1				1	1	1
1753	[*:1]N([*:2])N>>[*:1]OP(=O)(O[*:2])Oc1ccc(C)cc1	1				1	5	5
1754	[*:1]CN=NN[*:2]>>[*:1]COS([*:2])(=O)=O	1
1755	[*:1]CN=NN[*:2]>>[*:1]OP(=O)(O[*:2])Oc1ccccc1	1				0.5	2	1
1756	[*:1]C/N=N/N[*:2]>>[*:1]COS([*:2])(=O)=O	1				1	1	1
1757	[*:1]C/N=N/N[*:2]>>[*:1]OP(=O)(O[*:2])Oc1ccccc1	1				1	1	1
1758	[*:1]CON(OC(C)=O)C([*:2])=O>>[*:2]COS([*:1])(=O)=O	1				0.888889	9	8
1759	[*:1]N(CCCl)CCCl>>[*:1][H]	4	1	1	1	0.555556	18	10
1760	[*:1]OCc1ccccc1>>[*:1][H]	1	0	3	0	0.2	5	1
1761	[*:1]C#N>>[*:1]OC	3	0.208333	24	5	0.148148	54	8
1762	[*:1]C#N>>[*:1]C(=O)OC	1	0.285714	21	6	0.15	60	9
1763	[*:1]NNC(C)=O>>[*:1]OC	1				1	2	2
1764	[*:1]NNC(C)=O>>[*:1][N+](=O)[O-]	2				1	2	2
1765	[*:1]NNC(C)=O>>[*:1]OC(C)=O	1				1	2	2
1766	[*:1]NNC(C)=O>>[*:1][H]	2				1	1	1
1767	[*:1]N=Nc1ccc(N(C)C)cc1>>[*:1][H]	2				0.933333	15	14
1768	[*:1]/N=N/c1ccc(N(C)C)cc1>>[*:1][H]	2				0.933333	15	14
1769	[*:1]C(Cl)(Cl)Cl>>[*:1]NO	2	0.6	5	3	0.25	12	3
1770	[*:1]C(Cl)(Cl)Cl>>[*:1]C=O	3	0.666667	3	2	0.461538	13	6
1771	[*:1]C(Cl)(Cl)Cl>>[*:1]C(F)(F)F	3	1	2	2	0.583333	12	7
1772	[*:1]C(Cl)(Cl)Cl>>[*:1]N(O)C=O	2	1	4	4	0.625	8	5
1773	[*:1]C(Cl)(Cl)Cl>>[*:1]N(O)C(C)=O	3	1	3	3	0.538462	13	7
1774	[*:1]C(Cl)(Cl)Cl>>[*:1]NC(=O)CC	1	1	3	3	0.8	10	8
1775	[*:1]C(Cl)(Cl)Cl>>[*:1]N(O)C(=O)CC	1	1	3	3	0.583333	12	7
1776	[*:1]C(Cl)(Cl)Cl>>[*:1]N1C(=O)CCC1=O	2				0.75	8	6
1777	[*:1]C(Cl)(Cl)Cl>>[*:1]NC(=O)CCC(=O)O	1	1	5	5	0.833333	12	10
1778	[*:1]C(Cl)(Cl)Cl>>[*:1]NC(=O)CCC(N)=O	1	1	3	3	0.75	8	6
1779	[*:1]C(Cl)(Cl)Cl>>[*:1]NC(=O)N(C)CCO	1	1	1	1	0.5	8	4
1780	[*:1]C(Cl)(Cl)Cl>>[*:1]N(C(=O)CC)[C@@H]1CCC[C@H]1N(C)C	1				0.6	5	3
1781	[*:1]C(Cl)(Cl)Cl>>[*:1][H]	4	1	5	5	0.692308	13	9
1782	[*:1]NC(=O)N(C)C>>[*:1]NO	1				1	1	1
1783	[*:1]NC(=O)N(C)C>>[*:1]NC(=O)N(C)CCO	1				1	1	1
1784	[*:1]NC(=O)N(C)C>>[*:1][H]	1				1	1	1
1785	[*:1]NC(=O)N(C)OC>>[*:1]NO	1				1	1	1
1786	[*:1]NC(=O)N(C)OC>>[*:1][H]	1				1	1	1
1787	[*:1][N+](=O)[O-]>>[*:1]c1ccc(Cl)c(Cl)c1	1	0.368421	76	28	0.255226	909	232
1788	[*:1][N+](=O)[O-]>>[*:1]c1cccc(Cl)c1Cl	1	0.333333	66	22	0.251917	913	230
1789	[*:1]C(C)=O>>[*:1]C(Cl)=C(Cl)Cl	1	0.111111	9	1	0.171429	35	6
1790	[*:1]C(C)=O>>[*:1]N1C(=O)CCC1=O	1	0.375	8	3	0.25	32	8
1791	[*:1]C(C)=O>>[*:1]c1ccc(Cl)c(Cl)c1	1	0.3	10	3	0.25	44	11
1792	[*:1]C(C)=O>>[*:1]NC(=O)CCC(=O)O	1	0.363636	11	4	0.369565	46	17
1793	[*:1]C(C)=O>>[*:1]NC(=O)CCC(N)=O	1	0.333333	9	3	0.342105	38	13
1794	[*:1]C(C)=O>>[*:1]c1cccc(Cl)c1Cl	1	0.3	10	3	0.232558	43	10
1795	[*:1]C(=O)O>>[*:1]C(F)(F)F	3	0.2	5	1	0.233766	154	36
1796	[*:1]N(O)C=O>>[*:1]NO	1				0.0769231	13	1
1797	[*:1]N(O)C=O>>[*:1]SC	1				0.75	12	9
1798	[*:1]N(O)C=O>>[*:1]S(=O)O	1				0.75	12	9
1799	[*:1]N(O)C=O>>[*:1]S(C)=O	1				0.833333	12	10
1800	[*:1]N(O)C=O>>[*:1]S(C)(=O)=O	1				0.916667	12	11
1801	[*:1]N(O)C=O>>[*:1]OCC(=O)O	2				0.846154	13	11
1802	[*:1]N(O)C=O>>[*:1]NC(=O)N(C)C	1				0.307692	13	4
1803	[*:1]N(O)C=O>>[*:1]N1C(=O)CCC1=O	1				0.916667	12	11
1804	[*:1]C(Cl)(Cl)Cl>>[*:1]CO	2	0.5	4	2	0.6	15	9
1805	[*:1]C(Cl)(Cl)Cl>>[*:1]SC	1	0.333333	3	1	0.666667	12	8
1806	[*:1]C(Cl)(Cl)Cl>>[*:1]CCl	1	0.5	4	2	0.294118	17	5
1807	[*:1]C(Cl)(Cl)Cl>>[*:1]S(=O)O	1	0	1	0	0.5	10	5
1808	[*:1]C(Cl)(Cl)Cl>>[*:1]S(C)=O	1	0	1	0	0.6	10	6
1809	[*:1]C(Cl)(Cl)Cl>>[*:1]CC#N	2	1	1	1	0.615385	13	8
1810	[*:1]C(Cl)(Cl)Cl>>[*:1]CC(=O)O	1	0.666667	6	4	0.578947	19	11
1811	[*:1]C(Cl)(Cl)Cl>>[*:1]S(C)(=O)=O	1	0.666667	3	2	0.5	12	6
1812	[*:1]C(Cl)(Cl)Cl>>[*:1]OCC(=O)O	3	0.666667	6	4	0.714286	14	10
1813	[*:1]C(Cl)(Cl)Cl>>[*:1]N(O)C(=O)CO	1				0.666667	6	4
1814	[*:1]C(Cl)(Cl)Cl>>[*:1]NC(=O)N(C)C	1	1	3	3	0.444444	9	4
1815	[*:1]C(Cl)(Cl)Cl>>[*:1]CC(N)C(=O)OC	1	1	2	2	0.583333	12	7
1816	[*:1]CC1CO1>>[*:1]NO	1	0.210526	19	4	0.405405	37	15
1817	[*:1]CC1CO1>>[*:1]SC	1	0.222222	18	4	0.611111	36	22
1818	[*:1]CC1CO1>>[*:1]S(=O)O	1	0.263158	19	5	0.6	35	21
1819	[*:1]CC1CO1>>[*:1]S(C)=O	1	0.176471	17	3	0.583333	36	21
1820	[*:1]CC1CO1>>[*:1]S(C)(=O)=O	1	0	21	0	0.414634	41	17
1821	[*:1]CC1CO1>>[*:1]OCC(=O)O	2	0.368421	19	7	0.761905	42	32
1822	[*:1]CC1CO1>>[*:1]N(O)C(=O)CO	1	0.1875	16	3	0.294118	34	10
1823	[*:1]CC1CO1>>[*:1]NC(=O)N(C)C	1	0.1875	16	3	0.394737	38	15
1824	[*:1]CC1CO1>>[*:1]N1C(=O)CCC1=O	1	0.25	16	4	0.518519	27	14
1825	[*:1]C1(C)CO1>>[*:1]NO	1				0.25	8	2
1826	[*:1]C1(C)CO1>>[*:1]SC	1				0.857143	7	6
1827	[*:1]C1(C)CO1>>[*:1]C=O	1				0.75	8	6
1828	[*:1]C1(C)CO1>>[*:1]S(=O)O	1				0.714286	7	5
1829	[*:1]C1(C)CO1>>[*:1]S(C)=O	1				0.714286	7	5
1830	[*:1]C1(C)CO1>>[*:1]CC#N	2				0.75	8	6
1831	[*:1]C1(C)CO1>>[*:1]CC(=O)O	1				0.777778	9	7
1832	[*:1]C1(C)CO1>>[*:1]S(C)(=O)=O	1				0.875	8	7
1833	[*:1]C1(C)CO1>>[*:1]N(O)C(C)=O	2				0.625	8	5
1834	[*:1]C1(C)CO1>>[*:1]OCC(=O)O	2				0.75	8	6
1835	[*:1]C1(C)CO1>>[*:1]N(O)C(=O)CO	1				0.571429	7	4
1836	[*:1]C1(C)CO1>>[*:1]NC(=O)N(C)C	1				0.5	8	4
1837	[*:1]C1(C)CO1>>[*:1]CC(N)C(=O)OC	1				0.75	8	6
1838	[*:1]C1(C)CO1>>[*:1]N1C(=O)CCC1=O	1				0.857143	7	6
1839	[*:1]CC[C@H]1CO1>>[*:1]NO	1				0.333333	3	1
1840	[*:1]CC[C@H]1CO1>>[*:1]SC	1				1	3	3
1841	[*:1]CC[C@H]1CO1>>[*:1]S(=O)O	1				1	3	3
1842	[*:1]CC[C@H]1CO1>>[*:1]S(C)=O	1				1	3	3
1843	[*:1]CC[C@H]1CO1>>[*:1]S(C)(=O)=O	1				1	3	3
1844	[*:1]CC[C@H]1CO1>>[*:1]OCC(=O)O	1				1	3	3
1845	[*:1]CC[C@H]1CO1>>[*:1]N(O)C(=O)CO	1				0.666667	3	2
1846	[*:1]CC[C@H]1CO1>>[*:1]NC(=O)N(C)C	1				0.666667	3	2
1847	[*:1]CC[C@H]1CO1>>[*:1]N1C(=O)CCC1=O	1				1	3	3
1848	[*:1]N=NN(C)C>>[*:1]NO	1				0.2	5	1
1849	[*:1]N=NN(C)C>>[*:1]SC	1				0.8	5	4
1850	[*:1]N=NN(C)C>>[*:1]S(=O)O	1				0.8	5	4
1851	[*:1]N=NN(C)C>>[*:1]S(C)=O	1				0.75	4	3
1852	[*:1]N=NN(C)C>>[*:1]S(C)(=O)=O	1				0.8	5	4
1853	[*:1]N=NN(C)C>>[*:1]OCC(=O)O	2				0.8	5	4
1854	[*:1]N=NN(C)C>>[*:1]NC(=O)N(C)C	1				0.8	5	4
1855	[*:1]/N=N/N(C)C>>[*:1]NO	1				0.333333	6	2
1856	[*:1]/N=N/N(C)C>>[*:1]SC	1				0.833333	6	5
1857	[*:1]/N=N/N(C)C>>[*:1]S(=O)O	1				0.833333	6	5
1858	[*:1]/N=N/N(C)C>>[*:1]S(C)=O	1				0.8	5	4
1859	[*:1]/N=N/N(C)C>>[*:1]CC#N	2				0.833333	6	5
1860	[*:1]/N=N/N(C)C>>[*:1]C(=O)Cl	1				0	6	0
1861	[*:1]/N=N/N(C)C>>[*:1]CC(=O)O	1				0.833333	6	5
1862	[*:1]/N=N/N(C)C>>[*:1]S(C)(=O)=O	1				0.833333	6	5
1863	[*:1]/N=N/N(C)C>>[*:1]C(F)(F)F	2				1	6	6
1864	[*:1]/N=N/N(C)C>>[*:1]C(=O)NCO	1				0.833333	6	5
1865	[*:1]/N=N/N(C)C>>[*:1]OCC(=O)O	2				0.833333	6	5
1866	[*:1]/N=N/N(C)C>>[*:1]N(O)C(=O)CO	1				0.833333	6	5
1867	[*:1]/N=N/N(C)C>>[*:1]NC(=O)N(C)C	1				0.833333	6	5
1868	[*:1]/N=N/N(C)C>>[*:1]CC(N)C(=O)OC	1				0.833333	6	5
1869	[*:1]/N=N/N(C)C>>[*:1]N1C(=O)CCC1=O	1				0.833333	6	5
1870	[*:1]/N=N/N(C)C>>[*:1]C(CCN(C)C)c1ccccn1	2				1	6	6
1871	[*:1]CN(C)N=O>>[*:1]NO	1				0.230769	13	3
1872	[*:1]CN(C)N=O>>[*:1]SC	1				0.928571	14	13
1873	[*:1]CN(C)N=O>>[*:1]S(=O)O	1				0.846154	13	11
1874	[*:1]CN(C)N=O>>[*:1]S(C)=O	1				0.923077	13	12
1875	[*:1]CN(C)N=O>>[*:1]S(C)(=O)=O	1				0.882353	17	15
1876	[*:1]CN(C)N=O>>[*:1]OCC(=O)O	2				0.9375	16	15
1877	[*:1]CN(C)N=O>>[*:1]N(O)C(=O)CO	1				0.833333	12	10
1878	[*:1]CN(C)N=O>>[*:1]NC(=O)N(C)C	2				0.846154	13	11
1879	[*:1]CN(C)N=O>>[*:1]N1C(=O)CCC1=O	1				0.909091	11	10
1880	[*:1]CNC(=O)C(C)Br>>[*:1]CO	2				1	6	6
1881	[*:1]CNC(=O)C(C)Br>>[*:1]NO	1				0.166667	6	1
1882	[*:1]CNC(=O)C(C)Br>>[*:1]SC	1				1	5	5
1883	[*:1]CNC(=O)C(C)Br>>[*:1]S(=O)O	1				1	6	6
1884	[*:1]CNC(=O)C(C)Br>>[*:1]S(C)=O	1				1	5	5
1885	[*:1]CNC(=O)C(C)Br>>[*:1]S(C)(=O)=O	1				1	6	6
1886	[*:1]CNC(=O)C(C)Br>>[*:1]N(O)C(C)=O	1				0.333333	6	2
1887	[*:1]CNC(=O)C(C)Br>>[*:1]OCC(=O)O	1				1	6	6
1888	[*:1]CNC(=O)C(C)Br>>[*:1]N(O)C(=O)CO	1				0.333333	6	2
1889	[*:1]CNC(=O)C(C)Br>>[*:1]NC(=O)N(C)C	1				0.833333	6	5
1890	[*:1]CNC(=O)C(C)Br>>[*:1]N1C(=O)CCC1=O	1				1	6	6
1891	[*:1]CNC(=O)C(C)Br>>[*:1][H]	2				1	4	4
1892	[*:1]N(O)C(=O)C(C)C>>[*:1]NO	1				1	1	1
1893	[*:1]N(O)C(=O)C(C)C>>[*:1]SC	1				1	1	1
1894	[*:1]N(O)C(=O)C(C)C>>[*:1]S(=O)O	1				1	1	1
1895	[*:1]N(O)C(=O)C(C)C>>[*:1]S(C)=O	1				1	1	1
1896	[*:1]N(O)C(=O)C(C)C>>[*:1]S(C)(=O)=O	1				1	1	1
1897	[*:1]N(O)C(=O)C(C)C>>[*:1]N(O)C(C)=O	1				1	1	1
1898	[*:1]N(O)C(=O)C(C)C>>[*:1]OCC(=O)O	1				1	1	1
1899	[*:1]N(O)C(=O)C(C)C>>[*:1]N(O)C(=O)CO	1
1900	[*:1]N(O)C(=O)C(C)C>>[*:1]NC(=O)N(C)C	1				1	1	1
1901	[*:1]N(O)C(=O)C(C)C>>[*:1]N1C(=O)CCC1=O	1				1	1	1
1902	[*:1]N(O)C(=O)C(C)C>>[*:1][H]	1				1	1	1
1903	[*:1]C(=O)Cl>>[*:1]OCC(=O)O	2	0.9	10	9	0.842105	19	16
1904	[*:1]C(=O)Cl>>[*:1]OC(=O)CO	1	1	6	6	0.705882	17	12
1905	[*:1]C(=O)Cl>>[*:1]OCC(=O)OC	1	0.727273	11	8	0.85	20	17
1906	[*:1]C(=O)Cl>>[*:1]OC(C)C(=O)O	1	0.727273	11	8	0.8	20	16
1907	[*:1]C(=O)Cl>>[*:1]OCCCC(=O)O	1	0.916667	12	11	0.75	20	15
1908	[*:1]C(=O)Cl>>[*:1]OCC(=O)OC(C)C	1	0.9	10	9	0.9	20	18
1909	[*:1]C(Cl)(Cl)Cl>>[*:1]OC(=O)CO	1	1	1	1	0.5	10	5
1910	[*:1]C(Cl)(Cl)Cl>>[*:1]OCC(=O)OC	1	0.6	5	3	0.666667	15	10
1911	[*:1]C(Cl)(Cl)Cl>>[*:1]OC(C)C(=O)O	1	0.666667	3	2	0.615385	13	8
1912	[*:1]C(Cl)(Cl)Cl>>[*:1]OCCCC(=O)O	1	1	5	5	0.714286	14	10
1913	[*:1]C(Cl)(Cl)Cl>>[*:1]OCC(=O)OC(C)C	1	0.75	4	3	0.647059	17	11
1914	[*:1]CN(C)N=O>>[*:1]C[C@@H](N)C(=O)O	1				1	1	1
1915	[*:1]C([*:2])=NO>>[*:1]C([*:2])=O	2				1	2	2
1916	[*:1]C([*:2])=NO>>[*:1]OS([*:2])(=O)=O	2				1	4	4
1917	[*:1]C(=O)[C@H]1O[C@@H]1[*:2]>>[*:2]C(=O)[C@H]1O[C@@H]1[*:1]	1				0.6	5	3
1918	[*:1]C(=O)[C@@H]1O[C@H]1[*:2]>>[*:2]C(=O)[C@H]1O[C@@H]1[*:1]	1				0.75	4	3
1919	[*:1]/C=C/C=C([*:2])C#N>>[*:2]/C=C\C([*:1])=O	2
1920	[*:1]/C=C/C=C([*:2])C#N>>[*:1]C(=O)C1OC1[*:2]	2
1921	[*:1]/C=C/C=C([*:2])C#N>>[*:1]C(=O)[C@H]1O[C@@H]1[*:2]	2
1922	[*:1]CCO>>[*:1]N=Nc1ccccc1C	1	0	3	0	0.02	50	1
1923	[*:1]CCO>>[*:1][H]	2	0.333333	3	1	0.097561	41	4
1924	[*:1]N(C)C>>[*:1]N=Nc1ccccc1C	1	0.2	5	1	0.0608696	115	7
1925	[*:1]/N=N\S(=O)(=O)O>>[*:1]/N=N\c1cccnc1	1
1926	[*:1]/N=N\S(=O)(=O)O>>[*:1]N=Nc1ccccc1C	1
1927	[*:1]/N=N\S(=O)(=O)O>>[*:1]/N=N\c1ccccc1C	1
1928	[*:1]/N=N\S(=O)(=O)O>>[*:1][H]	1
1929	[*:1]N=Nc1ccccc1>>[*:1]N=Nc1ccccc1C	1
1930	[*:1]/N=N\c1ccccc1>>[*:1]/N=N\c1cccnc1	1
1931	[*:1]/N=N\c1ccccc1>>[*:1]N=Nc1ccccc1C	1
1932	[*:1]/N=N\c1ccccc1>>[*:1]/N=N\c1ccccc1C	1
1933	[*:1]/N=N\c1ccccc1>>[*:1][H]	2
1934	[*:1]/C=C\c1ccccc1>>[*:1]/N=N\c1cccnc1	1				1	2	2
1935	[*:1]/C=C\c1ccccc1>>[*:1]N=Nc1ccccc1C	1				0	2	0
1936	[*:1]/C=C\c1ccccc1>>[*:1]/N=N\c1ccccc1C	1				0	2	0
1937	[*:1]/C=C\c1ccccc1>>[*:1][H]	5				1	2	2
1938	[*:1]N=Nc1cccc(C)c1>>[*:1]N=Nc1ccccc1C	1
1939	[*:1]N=Nc1cccc(C)c1>>[*:1][H]	1				1	1	1
1940	[*:1]/N=N\c1cccc(C)c1>>[*:1]/N=N\c1cccnc1	1
1941	[*:1]/N=N\c1cccc(C)c1>>[*:1]N=Nc1ccccc1C	1
1942	[*:1]/N=N\c1cccc(C)c1>>[*:1]/N=N\c1ccccc1C	1
1943	[*:1]/N=N\c1cccc(C)c1>>[*:1][H]	1
1944	[*:1]C([*:2])=N>>[*:1]N=N[*:2]	1
1945	[*:1]C([*:2])=N>>[*:1]C([*:2])c1ccccc1	1				1	1	1
1946	[*:1]C([*:2])=N>>[*:1]C1([*:2])OC(=O)c2cc(N(C)C)ccc21	1
1947	[*:1]/N=N\[*:2]>>[*:1]N=N[*:2]	1
1948	[*:1]/N=N\[*:2]>>[*:1]C([*:2])=C1C=CC(=[N+](C)C)C=C1	1
1949	[*:1]/N=N\[*:2]>>[*:1]C([*:2])c1ccc(N(C)C)cc1	1
1950	[*:1]/C=C\[*:2]>>[*:1]/C=C\C([*:2])=O	2				0.159091	44	7
1951	[*:1]/C=C\[*:2]>>[*:1]C([*:2])=C1C=CC(=[N+](C)C)C=C1	1				0.136364	22	3
1952	[*:1]/C=C\[*:2]>>[*:1]C([*:2])c1ccc(N(C)C)cc1	1				0.217391	23	5
1953	[*:1]N=Nc1ccc([N+](=O)[O-])cc1>>[*:1]N=Nc1cccnc1	1	1	1	1	1	1	1
1954	[*:1]/N=N\c1ccc([N+](=O)[O-])cc1>>[*:1]N=Nc1cccnc1	1
1955	[*:1]/N=N\c1ccc([N+](=O)[O-])cc1>>[*:1][H]	1
1956	[*:1]C([*:2])=C1C=CC(=[N+](CC)CC)C=C1>>[*:1]c1ccc(-c2ccc([*:2])cc2)cc1	1				1	2	2
1957	[*:1][C+]([*:2])c1ccccc1>>[*:1]c1ccc(-c2ccc([*:2])cc2)cc1	1				1	1	1
1958	[*:1]C([*:2])=C1C=CC(=[N+](CC)CC)C=C1>>[*:1]N=N[*:2]	1				1	2	2
1959	[*:1]N=Nc1ccc([N+](=O)[O-])cc1C#N>>[*:1]N=Nc1cccnc1	1
1960	[*:1]/N=N\c1ccc([N+](=O)[O-])cc1C#N>>[*:1]N=Nc1cccnc1	1
1961	[*:1]/N=N\c1ccc([N+](=O)[O-])cc1C#N>>[*:1]N=Nc1ccc(C)cc1	1
1962	[*:1]/N=N\c1ccc([N+](=O)[O-])cc1C#N>>[*:1]N=Nc1ccc(NCCO)cc1	1
1963	[*:1]Oc1ccccc1>>[*:1][H]	6	0.333333	3	1	0.533333	15	8
1964	[*:1]Sc1ccccc1>>[*:1][H]	4	1	2	2	0.571429	7	4
1965	[*:1]Oc1ccc(Cl)cc1>>[*:1][H]	4				0.8	5	4
1966	[*:1]Oc1ccc(Cl)cc1Cl>>[*:1][H]	5	0	1	0	0.75	8	6
1967	[*:1]Oc1c(Cl)cc(Cl)cc1Cl>>[*:1][H]	3				1	6	6
1968	[*:1]Oc1ccc(NC(C)=O)cc1>>[*:1][H]	1				0.7	10	7
1969	[*:1]/C=C\c1ccccc1>>[*:1]C(=O)OCC	1				1	2	2
1970	[*:1]c1ccc(N)c(C(=O)OC)c1>>[*:1][H]	1				0.5	2	1
1971	[*:1]NOS(=O)(=O)O>>[*:1]S(=O)(=O)O	1				1	3	3
1972	[*:1]OP(=S)(OC)OC>>[*:1]S(=O)(=O)O	2				0.8	5	4
1973	[*:1]Nc1ccc(O)cc1>>[*:1]S(=O)(=O)O	2				0.666667	3	2
1974	[*:1]NOS(=O)(=O)O>>[*:1][H]	1				0.333333	3	1
1975	[*:1]c1ccc(N)c(Cl)c1>>[*:1][H]	1				0.285714	7	2
1976	[*:1]c1ccc(N)c([N+](=O)[O-])c1>>[*:1][H]	1				1	2	2
1977	[*:1]C=C>>[*:1]C=O	1	0.444444	9	4	0.135135	37	5
1978	[*:1]C=C>>[*:1]S(=O)(=O)O	3	0.4	10	4	0.214286	28	6
1979	[*:1]C=C>>[*:1]S(N)(=O)=O	1	0.25	8	2	0.166667	30	5
1980	[*:1]C=C>>[*:1][As](=O)(O)O	1	0.125	8	1	0.16129	31	5
1981	[*:1]C=C>>[*:1]S(=O)(=O)NC	1	0.444444	9	4	0.08	25	2
1982	[*:1]C=C>>[*:1]Nc1ccccc1	2	0.307692	13	4	0.285714	42	12
1983	[*:1]C=C>>[*:1]S(=O)(=O)NC(=N)N	1	0.333333	6	2	0.0869565	23	2
1984	[*:1]C=C>>[*:1]S(=O)(=O)NC(C)=O	1	0.375	8	3	0.136364	22	3
1985	[*:1]OC>>[*:1]S(N)(=O)=O	1	0.37931	29	11	0.117816	348	41
1986	[*:1]OC>>[*:1][As](=O)(O)O	1	0	26	0	0.0498534	341	17
1987	[*:1]OC>>[*:1]S(=O)(=O)NC	1	0.48	25	12	0.161677	334	54
1988	[*:1]OC>>[*:1]S(=O)(=O)NC(=N)N	1	0.411765	17	7	0.254967	302	77
1989	[*:1]OC>>[*:1]S(=O)(=O)NC(C)=O	1	0.416667	24	10	0.158385	322	51
1990	[*:1]OCC>>[*:1]S(=O)(=O)O	4	1	1	1	0.583333	24	14
1991	[*:1]OCC>>[*:1]S(N)(=O)=O	1	1	1	1	0.583333	24	14
1992	[*:1]OCC>>[*:1][As](=O)(O)O	1	0	1	0	0.291667	24	7
1993	[*:1]OCC>>[*:1]S(=O)(=O)NC	1	1	1	1	0.714286	21	15
1994	[*:1]OCC>>[*:1]S(=O)(=O)NC(=N)N	1				0.764706	17	13
1995	[*:1]OCC>>[*:1]S(=O)(=O)NC(C)=O	1				0.590909	22	13
1996	[*:1]N(C)C>>[*:1]S(=O)(=O)O	2	1	3	3	0.333333	117	39
1997	[*:1]N(C)C>>[*:1]S(N)(=O)=O	1	1	2	2	0.26087	115	30
1998	[*:1]N(C)C>>[*:1][As](=O)(O)O	1	0.5	2	1	0.103774	106	11
[truncated: 4,109 more rows]

## Sheet: Table S8
Radius	Rule Frequency (used in DGM/NIHS data set)									Rule Frequency (used in Hansen/ISSSTY data set)
	1			[2,3]			>3			1			[2,3]			>3
	Ngen	Nneg.	St.v.	Ngen	Nneg.	St.v.	Ngen	Nneg.	St.v.	Ngen	Nneg.	St.v.	Ngen	Nneg.	St.v.	Ngen	Nneg.	St.v.
0	5568	2033	0.365122	1365	550	0.40293	818	345	0.42176	36706	8807	0.239934	10169	2380	0.234045	4904	1238	0.252447
1	2335	866	0.370878	559	259	0.463327	284	155	0.545775	16352	4578	0.279966	3810	1225	0.321522	2556	849	0.33216
2	705	359	0.50922	109	62	0.568807	77	30	0.38961	5490	2009	0.365938	792	363	0.458333	958	321	0.335073
3	594	357	0.60101	38	26	0.684211	58	26	0.448276	3147	1903	0.604703	459	339	0.738562	601	190	0.31614
4	124	63	0.508065	14	6	0.428571	15	5	0.333333	2336	1270	0.543664	317	169	0.533123	112	50	0.446429
5	49	44	0.897959	0	0	0	4	3	0.75	4233	4033	0.952752	652	622	0.953988	69	48	0.695652

## Sheet: Table S9
Rule Category		Rules (used in DGM/NIHS data set)			Rules (used in Hansen/ISSSTY data set)
		Ngen	Nneg.	St.v.	Ngen	Nneg.	St.v.
Triple-cut	0	-	-	-	6	4	0.666667
	1	-	-	-	6	3	0.5
	2	-	-	-	12	8	0.666667
	3	-	-	-	29	25	0.862069
	4	-	-	-	0	0	0
	5	-	-	-	30	28	0.933333
Double-cut	0	698	173	0.247851	7009	1133	0.161649
	1	267	17	0.0636704	2925	621	0.212308
	2	1	0	0	743	255	0.343203
	3	31	4	0.129032	1132	617	0.545053
	4	4	0	0	124	90	0.725806
	5	0	0	0	1010	996	0.986139
Single-cut	0	7053	2755	0.390614	44764	11288	0.252167
	1	2911	1263	0.433872	19787	6028	0.304644
	2	890	451	0.506742	6485	2430	0.374711
	3	659	405	0.614568	3046	1790	0.587656
	4	149	74	0.496644	2641	1399	0.529724
	5	53	47	0.886792	3914	3679	0.939959
